# Supplementary material for: Multi-omics reveal immune microenvironment alterations in multiple myeloma and its precursor stages
Source: Blood Cancer J. 2024 Nov 6;14(1):194. doi: 10.1038/s41408-024-01172-x (PMC11541562; doi:10.1038/s41408-024-01172-x)
Supplement: Supplementary file 2 — Supplemental Table 5 [file 41408_2024_1172_MOESM2_ESM.xlsx]

## Sheet: Sheet1
Supplemental Table 5. Marker genes across different cell clusters in sc-RNA seq analysis
p_val	avg_log2FC	pct.1	pct.2	p_val_adj	cluster	gene
0	5.91034	0.85	0.31	0	CD14 monocytes	CLEC4E
0	6.1905	0.901	0.39	0	CD14 monocytes	NRG1
0	4.54172	0.847	0.336	0	CD14 monocytes	COL14A1
0	4.12339	0.896	0.419	0	CD14 monocytes	MCEMP1
0	3.47064	0.944	0.496	0	CD14 monocytes	SERPINA1
0	4.38655	0.921	0.475	0	CD14 monocytes	ASGR1
0	7.83724	0.653	0.23	0	CD14 monocytes	CCL8
0	3.17479	0.783	0.367	0	CD14 monocytes	DES
0	0.67169	0.855	0.44	0	CD14 monocytes	IGFBP2
0	0.204469	0.554	0.142	0	CD14 monocytes	HIST1H1T
0	5.03845	0.819	0.407	0	CD14 monocytes	CXCL8
0	2.26982	0.733	0.326	0	CD14 monocytes	SLC25A21
0	4.69284	0.839	0.438	0	CD14 monocytes	PTX3
0	2.34494	0.727	0.331	0	CD14 monocytes	IL1R2
0	3.11309	0.931	0.542	0	CD14 monocytes	CD68
0	1.50478	0.935	0.548	0	CD14 monocytes	GAPT
0	5.11664	0.885	0.5	0	CD14 monocytes	CD163
0	3.77635	0.874	0.491	0	CD14 monocytes	CLEC7A
0	0.213919	0.645	0.264	0	CD14 monocytes	CASP5
0	3.70197	0.926	0.547	0	CD14 monocytes	LILRA5
0	2.84106	0.909	0.531	0	CD14 monocytes	LRRC25
0	2.73226	0.869	0.493	0	CD14 monocytes	MGST1
0	4.49801	0.959	0.587	0	CD14 monocytes	LGALS2
0	3.31469	0.972	0.6	0	CD14 monocytes	MPEG1
0	2.25425	0.939	0.567	0	CD14 monocytes	RAB32
0	2.2021	0.836	0.464	0	CD14 monocytes	SERPINB10
0	1.70562	0.877	0.506	0	CD14 monocytes	IFITM3
0	5.6939	0.985	0.615	0	CD14 monocytes	CD14
0	6.98206	0.473	0.106	0	CD14 monocytes	IGFBP5
0	2.68514	0.672	0.306	0	CD14 monocytes	ZNF503
0	3.91573	0.97	0.604	0	CD14 monocytes	NCF2
0	2.36502	0.86	0.494	0	CD14 monocytes	RNASE6
0	3.97559	0.806	0.442	0	CD14 monocytes	MARCO
0	0.857405	0.714	0.35	0	CD14 monocytes	AL355922.1
0	6.28233	0.872	0.508	0	CD14 monocytes	CCL2
0	0.481101	0.717	0.358	0	CD14 monocytes	HES1
0	3.48392	0.926	0.57	0	CD14 monocytes	SLC7A7
0	3.23394	0.902	0.546	0	CD14 monocytes	TGFBI
0	3.0366	0.926	0.571	0	CD14 monocytes	HCK
0	3.09242	0.709	0.354	0	CD14 monocytes	FP700111.1
0	2.44261	0.802	0.449	0	CD14 monocytes	MYOF
0	4.83149	0.729	0.376	0	CD14 monocytes	CXCL10
0	1.1934	0.779	0.427	0	CD14 monocytes	MS4A4A
0	3.21507	0.951	0.601	0	CD14 monocytes	DUSP6
0	2.70143	0.758	0.411	0	CD14 monocytes	LILRA1
0	3.86428	0.895	0.548	0	CD14 monocytes	TNFAIP2
0	1.08504	0.71	0.366	0	CD14 monocytes	NEGR1
0	0.218219	0.726	0.383	0	CD14 monocytes	AC011498.1
0	4.99244	0.941	0.598	0	CD14 monocytes	FPR1
0	3.354	0.975	0.633	0	CD14 monocytes	FGL2
0	3.06865	0.872	0.532	0	CD14 monocytes	CES1
0	2.34337	0.874	0.535	0	CD14 monocytes	ATP2B1-AS1
0	3.72338	0.875	0.536	0	CD14 monocytes	CD300E
0	2.75635	0.875	0.54	0	CD14 monocytes	RGS2
0	5.32375	0.706	0.372	0	CD14 monocytes	S1PR3
0	2.62903	0.987	0.655	0	CD14 monocytes	AIF1
0	3.48277	0.95	0.619	0	CD14 monocytes	CSTA
0	3.41961	0.759	0.429	0	CD14 monocytes	OLFML3
0	2.63002	0.998	0.669	0	CD14 monocytes	CST3
0	0.171996	0.268	0.595	0	CD14 monocytes	THY1
0	2.8577	0.927	0.602	0	CD14 monocytes	NAMPT
0	4.50181	0.899	0.574	0	CD14 monocytes	PID1
0	3.65543	0.899	0.575	0	CD14 monocytes	FCGR2A
0	3.64419	0.815	0.492	0	CD14 monocytes	SASH1
0	3.09998	0.928	0.607	0	CD14 monocytes	CEBPD
0	0.516837	0.549	0.228	0	CD14 monocytes	DEFB1
0	2.42109	0.987	0.668	0	CD14 monocytes	LST1
0	3.69004	0.883	0.566	0	CD14 monocytes	SLC11A1
0	3.07551	0.048	0.365	0	CD14 monocytes	NTRK2
0	2.35299	0.855	0.538	0	CD14 monocytes	ADGRE2
0	3.1203	0.946	0.63	0	CD14 monocytes	JAML
0	3.14849	0.921	0.606	0	CD14 monocytes	LGALS3
0	3.64781	0.875	0.561	0	CD14 monocytes	PLXDC2
0	3.01753	0.936	0.623	0	CD14 monocytes	IGSF6
0	2.08728	0.621	0.308	0	CD14 monocytes	MSR1
0	2.20395	0.865	0.554	0	CD14 monocytes	CEBPA
0	2.54601	0.862	0.551	0	CD14 monocytes	KLF4
0	3.62307	0.925	0.615	0	CD14 monocytes	MEGF9
0	3.8895	0.987	0.677	0	CD14 monocytes	MS4A6A
0	2.85076	0.867	0.558	0	CD14 monocytes	LILRB2
0	0.640116	0.627	0.322	0	CD14 monocytes	EPCAM
0	2.26398	0.691	0.387	0	CD14 monocytes	TPPP3
0	2.94178	0.726	0.423	0	CD14 monocytes	IL13RA1
0	2.5371	0.855	0.552	0	CD14 monocytes	LY96
0	5.16792	0.996	0.694	0	CD14 monocytes	VCAN
0	4.09398	0.857	0.555	0	CD14 monocytes	CD93
0	2.21481	0.834	0.532	0	CD14 monocytes	LINC02432
0	4.09484	0.958	0.658	0	CD14 monocytes	CD36
0	2.60091	0.92	0.621	0	CD14 monocytes	AC020656.1
0	4.48073	0.654	0.355	0	CD14 monocytes	IL10
0	3.99413	0.902	0.604	0	CD14 monocytes	TNNT1
0	1.18673	0.731	0.434	0	CD14 monocytes	UBXN10
0	4.34964	0.692	0.395	0	CD14 monocytes	RNASE1
0	3.33882	0.988	0.692	0	CD14 monocytes	CYBB
0	1.24387	0.676	0.38	0	CD14 monocytes	ITGA1
0	3.36363	0.996	0.701	0	CD14 monocytes	TYMP
0	3.07916	0.858	0.565	0	CD14 monocytes	APOBEC3A
0	3.48813	0.895	0.602	0	CD14 monocytes	CLEC12A
0	2.74527	0.992	0.699	0	CD14 monocytes	TYROBP
0	1.38956	0.732	0.441	0	CD14 monocytes	ATP1B2
0	3.23577	0.931	0.642	0	CD14 monocytes	CFP
0	5.63415	0.789	0.5	0	CD14 monocytes	CYP1B1
0	4.26122	0.649	0.361	0	CD14 monocytes	SERPINB2
0	2.13685	0.926	0.642	0	CD14 monocytes	CFD
0	2.25304	0.763	0.48	0	CD14 monocytes	CAMK1
0	4.63904	0.645	0.363	0	CD14 monocytes	GFRA2
0	1.37462	0.739	0.457	0	CD14 monocytes	MS4A7
0	4.22284	0.783	0.503	0	CD14 monocytes	ANKRD22
0	3.67319	0.106	0.386	0	CD14 monocytes	NNMT
0	3.85965	0.724	0.444	0	CD14 monocytes	ACSL1
0	2.19569	0.92	0.642	0	CD14 monocytes	RETN
0	5.89315	0.99	0.712	0	CD14 monocytes	S100A12
0	2.70858	0.681	0.403	0	CD14 monocytes	THBD
0	2.69615	0.943	0.665	0	CD14 monocytes	CTSH
0	0.826131	0.983	0.706	0	CD14 monocytes	HLA-DRA
0	2.9966	0.984	0.709	0	CD14 monocytes	IFI30
0	2.74636	0.976	0.702	0	CD14 monocytes	BLVRB
0	4.21993	0.996	0.722	0	CD14 monocytes	FCN1
0	1.07352	0.814	0.541	0	CD14 monocytes	RGS18
0	3.1285	0.933	0.661	0	CD14 monocytes	CD302
0	3.935	0.947	0.675	0	CD14 monocytes	LRRK2
0	0.509332	0.763	0.493	0	CD14 monocytes	LMNA
0	3.92757	0.991	0.723	0	CD14 monocytes	MNDA
0	0.956723	0.9	0.633	0	CD14 monocytes	HLA-DMA
0	1.96465	0.589	0.322	0	CD14 monocytes	RND3
0	2.08555	0.726	0.461	0	CD14 monocytes	HSD3B7
0	3.20725	0.953	0.69	0	CD14 monocytes	TNFSF13B
0	4.4358	0.89	0.628	0	CD14 monocytes	SIGLEC1
0	1.95872	0.719	0.457	0	CD14 monocytes	LILRB4
0	2.0595	0.985	0.725	0	CD14 monocytes	FCER1G
0	1.96962	0.92	0.66	0	CD14 monocytes	HSPA1A
0	2.87978	0.734	0.475	0	CD14 monocytes	AC090559.1
0	0.115875	0.699	0.44	0	CD14 monocytes	TUBB2A
0	2.17453	0.947	0.691	0	CD14 monocytes	AC020916.1
0	3.11861	0.929	0.673	0	CD14 monocytes	CPVL
0	5.74397	0.826	0.571	0	CD14 monocytes	RBP7
0	0.858237	0.55	0.296	0	CD14 monocytes	PIEZO2
0	4.53338	0.899	0.646	0	CD14 monocytes	PLBD1
0	2.83483	0.996	0.743	0	CD14 monocytes	PSAP
0	1.82734	0.923	0.671	0	CD14 monocytes	TNFRSF1B
0	3.16903	0.841	0.59	0	CD14 monocytes	PILRA
0	0.975564	0.951	0.702	0	CD14 monocytes	HLA-DRB1
0	1.80455	0.817	0.568	0	CD14 monocytes	MGST2
0	1.79104	0.842	0.593	0	CD14 monocytes	SLC2A3
0	1.29457	0.757	0.509	0	CD14 monocytes	YBX3
0	3.05082	0.592	0.345	0	CD14 monocytes	LPL
0	3.55688	0.803	0.558	0	CD14 monocytes	C5AR1
0	4.37627	0.846	0.601	0	CD14 monocytes	CDA
0	1.86659	0.787	0.542	0	CD14 monocytes	WARS
0	3.51452	0.879	0.635	0	CD14 monocytes	DMXL2
0	0.626882	0.605	0.361	0	CD14 monocytes	YPEL4
0	0.72248	0.89	0.648	0	CD14 monocytes	HMGB2
0	1.17045	0.58	0.338	0	CD14 monocytes	LINC02772
0	2.06724	0.962	0.721	0	CD14 monocytes	ANXA2
0	2.70094	0.959	0.72	0	CD14 monocytes	SPI1
0	2.58249	0.702	0.463	0	CD14 monocytes	EMP1
0	0.163758	0.357	0.119	0	CD14 monocytes	CLDN3
0	3.23681	0.639	0.402	0	CD14 monocytes	CXCL3
0	3.11978	0.869	0.632	0	CD14 monocytes	RAB31
0	0.577015	0.698	0.461	0	CD14 monocytes	WDFY4
0	2.91198	0.872	0.636	0	CD14 monocytes	ALDH2
0	3.71277	0.895	0.662	0	CD14 monocytes	CSF3R
0	3.42584	0.708	0.477	0	CD14 monocytes	EGR2
0	3.14185	0.766	0.536	0	CD14 monocytes	SHTN1
0	1.56713	0.891	0.663	0	CD14 monocytes	CEBPB
0	2.16056	0.763	0.535	0	CD14 monocytes	CSF1R
0	2.34921	0.907	0.679	0	CD14 monocytes	RNF130
0	1.64839	0.935	0.709	0	CD14 monocytes	TIMP1
0	3.02844	0.743	0.518	0	CD14 monocytes	PLAUR
0	3.43312	0.679	0.455	0	CD14 monocytes	ARHGEF40
0	2.68779	0.965	0.743	0	CD14 monocytes	AP1S2
0	2.15089	0.666	0.445	0	CD14 monocytes	CACNA2D3
0	1.03015	0.446	0.225	0	CD14 monocytes	RBP1
0	2.72175	0.837	0.617	0	CD14 monocytes	MAFB
0	1.33131	0.882	0.664	0	CD14 monocytes	LYN
0	2.54582	0.404	0.187	0	CD14 monocytes	MSLN
0	3.75757	0.776	0.562	0	CD14 monocytes	IL1RN
0	2.54888	0.724	0.511	0	CD14 monocytes	GPBAR1
0	2.24528	0.91	0.698	0	CD14 monocytes	LMO2
0	3.68852	0.955	0.743	0	CD14 monocytes	KCTD12
0	2.05655	0.686	0.475	0	CD14 monocytes	GAS2L1
0	0.184605	0.581	0.37	0	CD14 monocytes	ABCA6
0	2.1066	0.607	0.396	0	CD14 monocytes	TGM2
0	2.80467	0.998	0.788	0	CD14 monocytes	LYZ
0	1.11193	0.719	0.51	0	CD14 monocytes	GAS2L3
0	4.52586	0.47	0.261	0	CD14 monocytes	HP
0	1.90387	0.759	0.55	0	CD14 monocytes	SMIM25
0	1.04131	0.665	0.457	0	CD14 monocytes	ATP8B4
0	2.17576	0.275	0.483	0	CD14 monocytes	FBN1
0	3.41829	0.567	0.359	0	CD14 monocytes	NLRP3
0	0.760789	0.646	0.439	0	CD14 monocytes	EPB42
0	2.16541	0.843	0.637	0	CD14 monocytes	BLVRA
0	1.82846	0.824	0.618	0	CD14 monocytes	FBP1
0	3.00508	0.996	0.791	0	CD14 monocytes	GRN
0	3.94567	0.724	0.519	0	CD14 monocytes	PADI4
0	1.89315	0.615	0.411	0	CD14 monocytes	F13A1
0	1.05071	0.597	0.393	0	CD14 monocytes	DHRS9
0	4.08669	0.594	0.393	0	CD14 monocytes	CXCL2
0	0.78253	0.745	0.544	0	CD14 monocytes	NRGN
0	2.28932	0.726	0.526	0	CD14 monocytes	C15orf48
0	1.82032	0.808	0.609	0	CD14 monocytes	SLC43A3
0	2.22236	0.988	0.789	0	CD14 monocytes	COTL1
0	2.30094	0.771	0.573	0	CD14 monocytes	AHR
0	1.13548	0.667	0.469	0	CD14 monocytes	CLEC10A
0	2.068	0.992	0.794	0	CD14 monocytes	LGALS1
0	1.77655	0.984	0.786	0	CD14 monocytes	SAT1
0	0.720264	0.586	0.388	0	CD14 monocytes	SLAMF8
0	0.720122	0.766	0.57	0	CD14 monocytes	AP001160.1
0	4.07797	0.638	0.442	0	CD14 monocytes	PTGS2
0	1.54259	0.851	0.655	0	CD14 monocytes	IFIT2
0	1.83331	0.756	0.56	0	CD14 monocytes	SERPINB8
0	2.2732	0.286	0.481	0	CD14 monocytes	FSTL1
0	0.660678	0.718	0.523	0	CD14 monocytes	SLC16A9
0	3.14682	0.458	0.265	0	CD14 monocytes	CAVIN3
0	0.111845	0.247	0.44	0	CD14 monocytes	TIMP3
0	3.61111	0.705	0.512	0	CD14 monocytes	MMP9
0	0.658763	0.676	0.486	0	CD14 monocytes	RHAG
0	0.375426	0.858	0.669	0	CD14 monocytes	TMEM14C
0	4.58349	0.998	0.81	0	CD14 monocytes	S100A8
0	2.48738	0.991	0.804	0	CD14 monocytes	S100A11
0	0.954995	0.77	0.585	0	CD14 monocytes	RRAS
0	0.677034	0.687	0.507	0	CD14 monocytes	ACHE
0	1.31345	0.659	0.479	0	CD14 monocytes	SAPCD2
0	1.63501	0.419	0.599	0	CD14 monocytes	CYBRD1
0	4.08362	0.855	0.677	0	CD14 monocytes	STAB1
0	1.74111	0.914	0.737	0	CD14 monocytes	RNASE2
0	0.288409	0.638	0.461	0	CD14 monocytes	MYO1E
0	2.42666	0.904	0.728	0	CD14 monocytes	EGR1
0	1.03293	0.783	0.609	0	CD14 monocytes	CAT
0	1.58386	0.782	0.608	0	CD14 monocytes	DENND10
0	1.59069	0.765	0.591	0	CD14 monocytes	RHOB
0	1.98037	0.671	0.498	0	CD14 monocytes	ZNF703
0	0.328301	0.877	0.706	0	CD14 monocytes	PLEK
0	1.33461	0.928	0.757	0	CD14 monocytes	POU2F2
0	2.1919	0.687	0.517	0	CD14 monocytes	CSF2RB
0	5.46434	0.651	0.481	0	CD14 monocytes	STEAP4
0	2.25309	0.933	0.764	0	CD14 monocytes	MARCKS
0	0.894437	0.712	0.543	0	CD14 monocytes	AC026369.3
0	4.04558	0.434	0.268	0	CD14 monocytes	TMEM176A
0	3.11854	0.555	0.391	0	CD14 monocytes	IL1B
0	1.57304	0.703	0.539	0	CD14 monocytes	CCL3L1
0	1.27221	0.946	0.782	0	CD14 monocytes	IFI44L
0	3.08587	0.876	0.713	0	CD14 monocytes	IER3
0	1.84028	0.737	0.575	0	CD14 monocytes	ITGAX
0	0.757727	0.561	0.399	0	CD14 monocytes	TSPO2
0	2.01685	0.723	0.561	0	CD14 monocytes	C3AR1
0	3.89428	0.884	0.723	0	CD14 monocytes	LRP1
0	3.31759	0.609	0.448	0	CD14 monocytes	PDK4
0	2.69944	0.53	0.37	0	CD14 monocytes	ZDHHC1
0	0.101458	0.839	0.679	0	CD14 monocytes	ALOX5AP
0	0.273615	0.875	0.716	0	CD14 monocytes	HLA-DQB1
0	1.62835	0.521	0.362	0	CD14 monocytes	MT1G
0	0.650869	0.83	0.671	0	CD14 monocytes	HDAC2
0	6.1667	0.611	0.454	0	CD14 monocytes	APOE
0	3.59882	0.819	0.662	0	CD14 monocytes	LILRB3
0	2.92748	0.645	0.489	0	CD14 monocytes	EREG
0	0.718963	0.685	0.529	0	CD14 monocytes	FUT7
0	0.107819	0.456	0.3	0	CD14 monocytes	PCAT18
0	2.79812	0.549	0.394	0	CD14 monocytes	THBS1
0	1.01486	0.403	0.249	0	CD14 monocytes	IRX1
0	1.72623	0.579	0.425	0	CD14 monocytes	CXCL16
0	0.243845	0.833	0.679	0	CD14 monocytes	CX3CR1
0	0.760844	0.842	0.689	0	CD14 monocytes	EPSTI1
0	0.125768	0.764	0.611	0	CD14 monocytes	MAPKAPK2
0	2.21694	0.613	0.46	0	CD14 monocytes	NCEH1
0	2.25479	0.841	0.689	0	CD14 monocytes	ADM
0	0.318061	0.977	0.825	0	CD14 monocytes	CD74
0	3.32717	0.997	0.845	0	CD14 monocytes	CTSS
0	0.474618	0.714	0.562	0	CD14 monocytes	APP
0	0.673948	0.83	0.678	0	CD14 monocytes	MRPL27
0	1.39203	0.81	0.659	0	CD14 monocytes	PHACTR1
0	0.651543	0.761	0.61	0	CD14 monocytes	SNCA
0	3.62119	0.415	0.264	0	CD14 monocytes	ADIRF
0	0.745605	0.602	0.451	0	CD14 monocytes	SIGLEC10
0	1.0821	0.839	0.689	0	CD14 monocytes	BID
0	1.43978	0.839	0.691	0	CD14 monocytes	IFIT3
0	2.52402	0.619	0.471	0	CD14 monocytes	LEPR
0	2.23998	0.774	0.626	0	CD14 monocytes	SCIMP
0	0.620109	0.767	0.62	0	CD14 monocytes	CALHM6
0	1.44298	0.679	0.533	0	CD14 monocytes	SLC22A16
0	1.33947	0.669	0.524	0	CD14 monocytes	EPHB4
0	2.78426	0.758	0.615	0	CD14 monocytes	SGK1
0	0.649191	0.772	0.63	0	CD14 monocytes	CIITA
0	1.72124	0.989	0.847	0	CD14 monocytes	SAMHD1
0	2.48687	0.981	0.84	0	CD14 monocytes	CAPG
0	4.84064	0.54	0.399	0	CD14 monocytes	LUCAT1
0	4.1911	0.624	0.483	0	CD14 monocytes	S100P
0	1.29191	0.822	0.683	0	CD14 monocytes	C20orf27
0	0.672751	0.735	0.597	0	CD14 monocytes	ATF5
0	1.65099	0.969	0.831	0	CD14 monocytes	GLRX
0	1.76883	0.74	0.605	0	CD14 monocytes	PPIF
0	2.37884	0.622	0.488	0	CD14 monocytes	GBGT1
0	1.34076	0.909	0.775	0	CD14 monocytes	LAT2
0	6.59069	0.219	0.353	0	CD14 monocytes	SPIC
0	0.753337	0.762	0.629	0	CD14 monocytes	CA2
0	1.47912	0.766	0.633	0	CD14 monocytes	TESC
0	3.66602	0.526	0.396	0	CD14 monocytes	TMEM176B
0	3.54512	0.459	0.329	0	CD14 monocytes	VSIG4
0	0.903543	0.988	0.859	0	CD14 monocytes	SRGN
0	2.73738	0.651	0.524	0	CD14 monocytes	SECTM1
0	0.971899	0.964	0.838	0	CD14 monocytes	NOP10
0	4.95364	0.998	0.872	0	CD14 monocytes	S100A9
0	0.572708	0.844	0.719	0	CD14 monocytes	NAA38
0	2.20949	0.586	0.461	0	CD14 monocytes	HMOX1
0	1.1081	0.763	0.639	0	CD14 monocytes	ICAM4
0	2.11981	0.612	0.488	0	CD14 monocytes	SERPING1
0	1.71141	0.778	0.655	0	CD14 monocytes	LILRB1
0	1.54585	0.449	0.571	0	CD14 monocytes	GPNMB
0	1.05293	0.701	0.58	0	CD14 monocytes	SLC66A2
0	2.34417	0.578	0.457	0	CD14 monocytes	RRAD
0	0.748311	0.743	0.623	0	CD14 monocytes	SOX4
0	0.932204	0.449	0.562	0	CD14 monocytes	ERMAP
0	3.57071	0.51	0.397	0	CD14 monocytes	FPR3
0	1.64983	0.981	0.87	0	CD14 monocytes	IFI6
0	1.5637	0.656	0.546	0	CD14 monocytes	IL18
0	1.81806	0.987	0.877	0	CD14 monocytes	S100A10
0	1.26836	0.939	0.832	0	CD14 monocytes	SERPINB1
0	0.931216	0.897	0.79	0	CD14 monocytes	ZFP36L1
0	0.984336	0.801	0.695	0	CD14 monocytes	HLA-DMB
0	1.59151	0.791	0.688	0	CD14 monocytes	AL355075.4
0	0.831788	0.9	0.799	0	CD14 monocytes	HLA-DRB5
0	1.20648	0.766	0.666	0	CD14 monocytes	LMNB1
0	1.10541	0.594	0.494	0	CD14 monocytes	NR4A1
0	0.226865	0.557	0.657	0	CD14 monocytes	TMEM107
0	0.499877	0.922	0.824	0	CD14 monocytes	MGST3
0	2.48346	0.858	0.761	0	CD14 monocytes	CKAP4
0	0.467806	0.887	0.793	0	CD14 monocytes	ATP5F1B
0	0.655819	0.68	0.588	0	CD14 monocytes	NRIP1
0	6.77198	0.236	0.328	0	CD14 monocytes	SLCO2B1
0	1.55167	0.694	0.602	0	CD14 monocytes	CDKN1A
0	2.73599	0.667	0.576	0	CD14 monocytes	EPB41L3
0	1.09521	0.743	0.652	0	CD14 monocytes	SLC12A6
0	3.68684	0.755	0.665	0	CD14 monocytes	QPCT
0	0.49756	0.592	0.681	0	CD14 monocytes	HAUS4
0	1.43575	0.906	0.819	0	CD14 monocytes	PECAM1
0	1.20835	0.705	0.619	0	CD14 monocytes	GALNT6
0	1.03942	0.764	0.678	0	CD14 monocytes	GSN
0	0.816782	0.394	0.48	0	CD14 monocytes	OSM
0	2.49588	0.815	0.73	0	CD14 monocytes	TRIB1
0	1.07501	0.795	0.711	0	CD14 monocytes	CXorf21
0	1.70818	0.445	0.528	0	CD14 monocytes	LINC00309
0	3.08211	0.704	0.622	0	CD14 monocytes	P2RY13
0	1.40093	0.89	0.808	0	CD14 monocytes	TNFSF10
0	2.07065	0.681	0.6	0	CD14 monocytes	SLC31A2
0	3.89602	0.459	0.378	0	CD14 monocytes	SDC3
0	2.34454	0.597	0.516	0	CD14 monocytes	PHLDA2
0	4.01702	0.448	0.369	0	CD14 monocytes	MIR3945HG
0	0.951574	0.963	0.884	0	CD14 monocytes	GSTP1
0	0.600433	0.83	0.752	0	CD14 monocytes	LMO4
0	0.852204	0.734	0.656	0	CD14 monocytes	SLC25A37
0	0.453875	0.572	0.648	0	CD14 monocytes	CDK2AP1
0	1.08675	0.784	0.708	0	CD14 monocytes	PRDX3
0	1.51489	0.761	0.687	0	CD14 monocytes	EIF4EBP1
0	1.506	0.574	0.644	0	CD14 monocytes	ITSN1
0	0.937463	0.582	0.513	0	CD14 monocytes	CCL3
0	0.992231	0.591	0.659	0	CD14 monocytes	HEBP1
0	0.315329	0.961	0.894	0	CD14 monocytes	TXN
0	0.616529	0.542	0.608	0	CD14 monocytes	NEXN
0	0.912406	0.708	0.643	0	CD14 monocytes	NFKBIZ
0	1.27408	0.989	0.929	0	CD14 monocytes	GAPDH
0	2.38492	0.995	0.938	0	CD14 monocytes	S100A6
0	1.10553	0.494	0.55	0	CD14 monocytes	H1F0
0	1.38954	0.732	0.676	0	CD14 monocytes	TST
0	0.725211	0.473	0.528	0	CD14 monocytes	FAM210B
0	0.857643	0.62	0.566	0	CD14 monocytes	SLC40A1
0	1.24314	0.732	0.681	0	CD14 monocytes	BASP1
0	0.681114	0.793	0.747	0	CD14 monocytes	TIMM8B
0	0.945978	0.507	0.462	0	CD14 monocytes	AC245014.3
0	1.02349	0.753	0.711	0	CD14 monocytes	FADS1
0	0.619997	0.536	0.578	0	CD14 monocytes	AC103591.3
0	1.49172	0.405	0.446	0	CD14 monocytes	ATF3
0	3.04892	0.525	0.566	0	CD14 monocytes	LINC00877
0	0.981274	0.508	0.548	0	CD14 monocytes	HGF
0	0.952372	0.66	0.624	0	CD14 monocytes	PLIN2
0	2.83128	0.432	0.396	0	CD14 monocytes	OLFM1
0	0.91169	0.709	0.743	0	CD14 monocytes	Z93241.1
0	1.38428	0.998	0.965	0	CD14 monocytes	VIM
0	0.675907	0.967	0.934	0	CD14 monocytes	ISG15
0	1.586	0.607	0.576	0	CD14 monocytes	RNF144B
0	0.698685	0.75	0.719	0	CD14 monocytes	SLC44A1
0	0.297039	0.947	0.918	0	CD14 monocytes	HBA2
0	3.38881	0.494	0.467	0	CD14 monocytes	HBEGF
0	0.810592	0.579	0.558	0	CD14 monocytes	TBC1D9
0	0.907991	0.521	0.541	0	CD14 monocytes	TNNI2
0	0.90197	0.708	0.689	0	CD14 monocytes	OTUD1
0	0.404487	0.923	0.905	0	CD14 monocytes	EIF3A
0	0.851949	0.623	0.608	0	CD14 monocytes	BCL2A1
0	1.38841	0.687	0.672	0	CD14 monocytes	HOMER3
0	3.86737	0.486	0.501	0	CD14 monocytes	TNFAIP6
0	0.993767	0.562	0.576	0	CD14 monocytes	NFIA
0	1.49891	0.998	0.985	0	CD14 monocytes	FTH1
0	0.946741	0.656	0.647	0	CD14 monocytes	AC253572.2
0	3.66341	0.479	0.471	0	CD14 monocytes	CXCL1
0	3.88192	0.412	0.415	0	CD14 monocytes	G0S2
0	3.12889	0.533	0.534	0	CD14 monocytes	ALDH1A1
0	1.1978	0.573	0.573	0	CD14 monocytes	CD83
4.94065645841247e-324	6.39009	0.344	0.24	9.88131291682493e-321	CD14 monocytes	LILRB5
9.88131291682493e-324	0.739788	0.705	0.667	1.97626258336499e-320	CD14 monocytes	MPST
8.77608806707806e-319	0.237383	0.719	0.573	1.75521761341561e-315	CD14 monocytes	PPA2
4.57608739460879e-317	0.337888	0.751	0.621	9.15217478921759e-314	CD14 monocytes	LGMN
1.3538026999332e-315	0.524942	0.768	0.629	2.70760539986639e-312	CD14 monocytes	BOP1
2.43355458297267e-313	1.52449	0.606	0.528	4.86710916594533e-310	CD14 monocytes	STEAP3
1.08942244294093e-311	0.970512	0.654	0.664	0	CD14 monocytes	EGR3
0	0.322331	0.288	0.435	9.40658e-306	CD14 monocytes	NGFR
9.13886e-304	0.430851	0.654	0.702	1.82777e-300	CD14 monocytes	SMS
6.47168e-301	2.62904	0.508	0.381	1.29434e-297	CD14 monocytes	AC100858.3
4.99145e-281	0.153135	0.776	0.662	9.98289e-278	CD14 monocytes	PRKAR2B
1.00943e-275	3.77189	0.202	0.326	2.01886e-272	CD14 monocytes	FBLN1
2.00336e-272	0.647005	0.497	0.357	4.00672e-269	CD14 monocytes	IGKV1-39
1.19167e-271	5.94779	0.402	0.305	2.38334e-268	CD14 monocytes	C1QC
2.00904e-269	0.732958	0.601	0.529	4.01807e-266	CD14 monocytes	SOCS3
6.16771e-269	6.29637	0.335	0.247	1.23354e-265	CD14 monocytes	LINC02426
5.07851e-268	0.594179	0.621	0.529	1.0157e-264	CD14 monocytes	TCF7L2
8.60076e-262	0.485331	0.917	0.845	1.72015e-258	CD14 monocytes	MX1
2.08513e-261	0.405304	0.11	0.214	4.17025e-258	CD14 monocytes	FMO3
1.11905e-259	4.52634	0.464	0.569	2.23811e-256	CD14 monocytes	CD5L
5.84609e-255	1.34361	0.616	0.488	1.16922e-251	CD14 monocytes	GDF15
6.30651e-253	4.09445	0.338	0.217	1.2613e-249	CD14 monocytes	ANK2
1.23034e-250	0.28205	0.6	0.463	2.46067e-247	CD14 monocytes	BCAT1
1.72722e-250	0.788006	0.618	0.646	3.45444e-247	CD14 monocytes	SORD
9.27474e-249	0.528824	0.759	0.648	1.85495e-245	CD14 monocytes	SLIRP
2.45474e-244	0.559051	0.644	0.604	4.90947e-241	CD14 monocytes	TACC3
1.92326e-243	1.14822	0.631	0.592	3.84651e-240	CD14 monocytes	C11orf74
1.68489e-239	0.224691	0.237	0.361	3.36979e-236	CD14 monocytes	GAL
1.97636e-238	0.745277	0.178	0.293	3.95273e-235	CD14 monocytes	LOX
6.51986e-237	1.01385	0.808	0.742	1.30397e-233	CD14 monocytes	IFIT1
5.99115e-234	1.58559	0.585	0.531	1.19823e-230	CD14 monocytes	IL4I1
8.62372e-230	0.748923	0.631	0.597	1.72474e-226	CD14 monocytes	ALCAM
6.33057e-228	2.15657	0.605	0.479	1.26611e-224	CD14 monocytes	TF
2.00436e-225	0.110675	0.681	0.559	4.00871e-222	CD14 monocytes	HPRT1
1.67367e-224	0.442146	0.572	0.442	3.34735e-221	CD14 monocytes	GPT
9.48779e-224	2.97973	0.554	0.433	1.89756e-220	CD14 monocytes	FOXC1
3.39193e-223	0.496217	0.572	0.444	6.78385e-220	CD14 monocytes	NECTIN1
3.21953e-217	3.63429	0.449	0.404	6.43906e-214	CD14 monocytes	SDC2
1.91874e-216	0.542089	0.762	0.684	3.83748e-213	CD14 monocytes	HDAC7
2.48596e-212	0.760956	0.626	0.625	4.97193e-209	CD14 monocytes	SCCPDH
3.95362e-212	0.398474	0.594	0.648	7.90723e-209	CD14 monocytes	ID1
2.50016e-211	0.257404	0.492	0.368	5.00032e-208	CD14 monocytes	AL031123.4
1.86576e-209	0.719653	0.646	0.542	3.73152e-206	CD14 monocytes	FAH
1.23871e-203	1.53814	0.56	0.458	2.47742e-200	CD14 monocytes	NRP1
2.03533e-202	0.508353	0.647	0.531	4.07066e-199	CD14 monocytes	SYNGR1
4.69617e-198	0.612026	0.554	0.531	9.39234e-195	CD14 monocytes	IGF2BP2
3.26866e-195	1.25678	0.537	0.544	6.53733e-192	CD14 monocytes	FSCN1
1.13285e-189	0.133527	0.74	0.797	2.2657e-186	CD14 monocytes	HDGF
1.53594e-189	0.187191	0.513	0.397	3.07187e-186	CD14 monocytes	NMU
2.98361e-189	0.784281	0.685	0.598	5.96722e-186	CD14 monocytes	ENG
1.3878e-185	0.367279	0.872	0.811	2.77561e-182	CD14 monocytes	TIMM13
2.93154e-184	0.538028	0.662	0.547	5.86309e-181	CD14 monocytes	CCDC26
2.55646e-183	0.241414	0.651	0.536	5.11292e-180	CD14 monocytes	GYPA
1.24986e-181	0.614618	0.6	0.616	2.49972e-178	CD14 monocytes	RAB13
5.73808e-181	0.283916	0.562	0.598	1.14762e-177	CD14 monocytes	PARVB
1.39022e-179	0.187487	0.916	0.84	2.78043e-176	CD14 monocytes	NDUFS5
1.95859e-178	0.343573	0.904	0.86	3.91718e-175	CD14 monocytes	CCT5
4.61039e-176	0.38995	0.799	0.72	9.22079e-173	CD14 monocytes	ESD
5.18748e-176	1.63064	0.386	0.286	1.0375e-172	CD14 monocytes	KITLG
1.91238e-173	0.733322	0.557	0.445	3.82475e-170	CD14 monocytes	ACKR1
3.31055e-173	0.937611	0.414	0.42	6.6211e-170	CD14 monocytes	AC239799.2
1.27994e-171	0.893803	0.218	0.319	2.55988e-168	CD14 monocytes	CHL1
4.24209e-165	0.215942	0.371	0.269	8.48417e-162	CD14 monocytes	NCKAP5
1.08015e-161	1.26506	0.325	0.433	2.16029e-158	CD14 monocytes	CP
1.26429e-161	0.527087	0.676	0.663	2.52858e-158	CD14 monocytes	UBAC1
3.02732e-158	3.15394	0.486	0.445	6.05463e-155	CD14 monocytes	C1QA
3.093e-156	0.186031	0.628	0.529	6.186e-153	CD14 monocytes	IGFBP7
7.84337e-156	0.122782	0.83	0.741	1.56867e-152	CD14 monocytes	SNRPE
1.9065e-151	4.52182	0.437	0.436	3.81301e-148	CD14 monocytes	C1QB
1.02471e-147	0.670646	0.657	0.602	2.04943e-144	CD14 monocytes	LPCAT3
3.25007e-146	6.50983	0.346	0.258	6.50014e-143	CD14 monocytes	COL1A2
8.97924e-144	0.556592	0.598	0.532	1.79585e-140	CD14 monocytes	TNFAIP3
1.41753e-143	1.62498	0.217	0.305	2.83506e-140	CD14 monocytes	FAT3
2.97347e-143	6.09315	0.222	0.15	5.94694e-140	CD14 monocytes	LAMA4
1.1531e-142	0.329658	0.608	0.51	2.3062e-139	CD14 monocytes	E2F2
1.86033e-139	0.415666	0.643	0.543	3.72065e-136	CD14 monocytes	NCS1
2.9921e-138	4.29594	0.374	0.302	5.98419e-135	CD14 monocytes	VCAM1
6.12965e-136	0.183005	0.437	0.528	1.22593e-132	CD14 monocytes	SELENBP1
1.0367e-132	6.54635	0.331	0.299	2.07339e-129	CD14 monocytes	FABP4
1.93153e-132	0.310056	0.535	0.602	3.86305e-129	CD14 monocytes	NFIX
3.49881e-132	1.03302	0.53	0.513	6.99762e-129	CD14 monocytes	C1orf54
5.06507e-132	0.175462	0.593	0.665	1.01301e-128	CD14 monocytes	PRR11
2.39478e-129	0.345058	0.446	0.541	4.78957e-126	CD14 monocytes	UCA1
6.22474e-128	0.538401	0.718	0.759	1.24495e-124	CD14 monocytes	RSAD2
2.70536e-127	0.365501	0.726	0.722	5.41072e-124	CD14 monocytes	DST
1.42214e-126	0.183754	0.712	0.619	2.84428e-123	CD14 monocytes	MYL4
7.57553e-125	1.36606	0.437	0.371	1.51511e-121	CD14 monocytes	CCL20
1.05941e-124	0.325271	0.79	0.75	2.11881e-121	CD14 monocytes	FAM13A
8.09378e-124	0.492307	0.719	0.653	1.61876e-120	CD14 monocytes	XPO7
2.93524e-122	0.209746	0.647	0.554	5.87048e-119	CD14 monocytes	TP53INP1
5.39319e-117	8.80317	0.389	0.364	1.07864e-113	CD14 monocytes	CXCL12
2.65649e-114	0.557222	0.658	0.598	5.31297e-111	CD14 monocytes	OAT
1.64121e-113	0.225549	0.753	0.669	3.28241e-110	CD14 monocytes	FAM178B
1.86431e-113	2.53028	0.233	0.312	3.72861e-110	CD14 monocytes	CHRDL1
5.7569e-112	0.442099	0.751	0.705	1.15138e-108	CD14 monocytes	MTCH2
1.48268e-111	0.527046	0.348	0.267	2.96535e-108	CD14 monocytes	CCN3
1.48466e-111	0.118532	0.745	0.661	2.96932e-108	CD14 monocytes	KCNH2
2.05863e-111	0.188957	0.592	0.51	4.11726e-108	CD14 monocytes	BATF3
2.80409e-103	0.295555	0.653	0.689	5.60819e-100	CD14 monocytes	MCRIP2
7.9278e-103	0.232759	0.543	0.615	1.58556e-99	CD14 monocytes	ANKLE1
5.87108e-102	0.687951	0.668	0.62	1.17422e-98	CD14 monocytes	SLC29A1
8.79323e-102	0.6235	0.604	0.553	1.75865e-98	CD14 monocytes	ARHGAP22
4.82032e-101	0.456491	0.596	0.58	9.64064e-98	CD14 monocytes	PDZD8
9.20753e-101	0.477244	0.412	0.473	1.84151e-97	CD14 monocytes	AC004817.3
2.58433e-100	0.25757	0.593	0.602	5.16865e-97	CD14 monocytes	ANKRD28
1.97611e-99	6.69346	0.324	0.259	3.95222e-96	CD14 monocytes	LUM
3.22998e-99	1.37101	0.638	0.599	6.45995e-96	CD14 monocytes	APOL4
2.3817e-96	0.580517	0.623	0.616	4.7634e-93	CD14 monocytes	ABCB10
2.1738e-95	0.264947	0.634	0.551	4.34759e-92	CD14 monocytes	SLC4A1
5.69434e-95	0.309162	0.728	0.734	1.13887e-91	CD14 monocytes	AK2
3.3858e-92	0.361019	0.751	0.718	6.7716e-89	CD14 monocytes	PSMD1
4.20848e-91	0.735939	0.721	0.645	8.41697e-88	CD14 monocytes	IFI27
6.52624e-91	0.341644	0.569	0.488	1.30525e-87	CD14 monocytes	HBG1
9.13784e-91	1.68673	0.439	0.443	1.82757e-87	CD14 monocytes	MRC1
1.13199e-90	3.18424	0.463	0.435	2.26398e-87	CD14 monocytes	GGT5
3.37124e-89	0.363265	0.668	0.617	6.74249e-86	CD14 monocytes	CA1
1.35154e-88	0.535661	0.521	0.441	2.70309e-85	CD14 monocytes	AQP1
4.23212e-88	0.225001	0.793	0.752	8.46423e-85	CD14 monocytes	JPT1
4.0907e-86	0.574625	0.576	0.563	8.18141e-83	CD14 monocytes	ZNRF1
1.82725e-85	1.57032	0.352	0.385	3.65451e-82	CD14 monocytes	CH25H
5.80347e-84	0.89234	0.655	0.611	1.16069e-80	CD14 monocytes	SLC6A8
2.4697e-77	0.501494	0.53	0.484	4.9394e-74	CD14 monocytes	MBOAT2
4.38609e-77	2.81188	0.569	0.567	8.77218e-74	CD14 monocytes	APOC1
1.81483e-75	0.358119	0.724	0.668	3.62966e-72	CD14 monocytes	KNSTRN
1.09548e-73	0.628949	0.587	0.519	2.19096e-70	CD14 monocytes	LINC00884
1.8516e-73	0.555433	0.508	0.572	3.7032e-70	CD14 monocytes	CNRIP1
1.00917e-72	0.772665	0.539	0.521	2.01835e-69	CD14 monocytes	SLC48A1
3.08403e-72	0.462571	0.878	0.826	6.16806e-69	CD14 monocytes	CRIP1
3.63608e-72	3.56957	0.474	0.413	7.27216e-69	CD14 monocytes	SELENOP
9.40805e-72	0.400499	0.415	0.344	1.88161e-68	CD14 monocytes	KRT13
1.94804e-71	0.225163	0.637	0.683	3.89609e-68	CD14 monocytes	GBP1
4.34782e-71	0.143347	0.781	0.728	8.69564e-68	CD14 monocytes	MT2A
7.94919e-69	0.17533	0.59	0.629	1.58984e-65	CD14 monocytes	RBBP8
1.19897e-67	0.452419	0.678	0.641	2.39795e-64	CD14 monocytes	AIMP2
2.55083e-64	0.796188	0.369	0.435	5.10166e-61	CD14 monocytes	CLEC4F
4.32328e-64	0.252981	0.656	0.662	8.64656e-61	CD14 monocytes	AHSP
8.10414e-64	0.907817	0.231	0.292	1.62083e-60	CD14 monocytes	CYGB
2.69117e-61	0.30578	0.735	0.722	5.38234e-58	CD14 monocytes	LRRC59
3.2663e-60	0.299548	0.627	0.604	6.5326e-57	CD14 monocytes	HBM
1.79629e-59	0.247281	0.57	0.505	3.59257e-56	CD14 monocytes	RAB3IL1
5.34755e-59	1.30201	0.325	0.278	1.06951e-55	CD14 monocytes	GAD1
4.14081e-57	0.192741	0.627	0.648	8.28162e-54	CD14 monocytes	TFDP1
1.23753e-53	0.480797	0.549	0.547	2.47506e-50	CD14 monocytes	TTLL12
9.42334e-53	2.79103	0.482	0.508	1.88467e-49	CD14 monocytes	C1S
2.93356e-48	3.24768	0.259	0.285	5.86713e-45	CD14 monocytes	CCL18
2.47955e-47	1.1095	0.202	0.238	4.9591e-44	CD14 monocytes	TRBV14
3.29131e-46	0.360535	0.569	0.579	6.58262e-43	CD14 monocytes	CPOX
8.09999e-46	0.159913	0.874	0.851	1.62e-42	CD14 monocytes	ATP5F1A
2.89632e-43	1.50789	0.32	0.37	5.79264e-40	CD14 monocytes	CCDC80
3.0038e-43	0.244996	0.217	0.266	6.00761e-40	CD14 monocytes	AC100834.2
2.17815e-42	0.500005	0.674	0.682	4.3563e-39	CD14 monocytes	HAMP
1.14895e-41	0.59541	0.437	0.466	2.29789e-38	CD14 monocytes	AC073349.1
4.75201e-40	1.51911	0.333	0.316	9.50403e-37	CD14 monocytes	CXCL9
6.88583e-39	1.24339	0.419	0.45	1.37717e-35	CD14 monocytes	SYNPO2
6.93743e-39	0.252664	0.706	0.709	1.38749e-35	CD14 monocytes	RFK
1.00943e-37	0.196142	0.617	0.602	2.01886e-34	CD14 monocytes	RRP7A
2.0695e-35	0.246543	0.504	0.525	4.13899e-32	CD14 monocytes	PIGQ
4.30712e-34	0.672556	0.535	0.486	8.61423e-31	CD14 monocytes	RBMS3
4.20712e-33	0.300658	0.643	0.631	8.41424e-30	CD14 monocytes	ALAD
1.26658e-32	0.111975	0.608	0.602	2.53315e-29	CD14 monocytes	NREP
4.8323e-31	0.331296	0.495	0.447	9.6646e-28	CD14 monocytes	FHDC1
1.15795e-30	0.130128	0.762	0.727	2.3159e-27	CD14 monocytes	ALYREF
1.53921e-30	1.11216	0.383	0.407	3.07843e-27	CD14 monocytes	AL031123.5
1.8204e-30	0.363997	0.597	0.591	3.64081e-27	CD14 monocytes	CTSL
2.38965e-30	3.65787	0.307	0.313	4.77931e-27	CD14 monocytes	CRABP1
9.02755e-29	0.100969	0.562	0.593	1.80551e-25	CD14 monocytes	FECH
1.61348e-27	0.151978	0.754	0.72	3.22696e-24	CD14 monocytes	TXN2
6.43571e-27	0.259131	0.524	0.547	1.28714e-23	CD14 monocytes	GYPB
3.16126e-25	0.951504	0.378	0.364	6.32251e-22	CD14 monocytes	CR1L
5.26117e-25	0.232239	0.605	0.597	1.05223e-21	CD14 monocytes	UROD
7.13068e-23	0.231984	0.651	0.62	1.42614e-19	CD14 monocytes	MRPL37
7.95064e-23	1.17061	0.26	0.256	1.59013e-19	CD14 monocytes	AXL
2.40483e-22	1.64654	0.533	0.517	4.80966e-19	CD14 monocytes	LHFPL6
3.45679e-22	0.194614	0.462	0.496	6.91357e-19	CD14 monocytes	DLC1
8.86714e-20	0.191467	0.649	0.614	1.77343e-16	CD14 monocytes	SPATS2L
1.34744e-19	0.198127	0.603	0.572	2.69487e-16	CD14 monocytes	TSPAN17
1.55537e-17	0.255502	0.586	0.557	3.11073e-14	CD14 monocytes	STARD7-AS1
2.51841e-17	0.548177	0.513	0.479	5.03681e-14	CD14 monocytes	RECK
7.0337e-17	0.286664	0.336	0.312	1.40674e-13	CD14 monocytes	TCHH
1.21505e-14	1.38965	0.354	0.382	2.4301e-11	CD14 monocytes	MMP2
1.00978e-13	0.311109	0.498	0.505	2.01957e-10	CD14 monocytes	CDC42BPA
3.51949e-12	0.395383	0.479	0.474	7.03897e-09	CD14 monocytes	AKR1C1
1.48895e-11	0.340264	0.465	0.482	2.9779e-08	CD14 monocytes	SOX6
2.62428e-10	0.142774	0.302	0.322	5.24856e-07	CD14 monocytes	COL5A1
3.27932e-07	0.60912	0.418	0.411	0.000655864	CD14 monocytes	CBLN3
0.00475937	0.253684	0.58	0.578	1	CD14 monocytes	TRIM10
0.00889804	0.433931	0.392	0.394	1	CD14 monocytes	SLC10A4
0	6.33759	0.744	0.197	0	T cells	GTSCR1
0	1.54954	0.681	0.213	0	T cells	AL391056.1
0	2.45912	0.754	0.295	0	T cells	RAI14
0	5.89671	0.981	0.555	0	T cells	CD3D
0	3.51489	0.711	0.289	0	T cells	MXRA8
0	5.96207	0.975	0.555	0	T cells	CD3G
0	6.1845	0.847	0.436	0	T cells	CD8B
0	4.27695	0.909	0.518	0	T cells	FST
0	4.4826	0.95	0.571	0	T cells	IL32
0	2.42426	0.685	0.31	0	T cells	IGFBP3
0	1.86049	0.939	0.586	0	T cells	ARL4C
0	5.38324	0.967	0.619	0	T cells	TRAC
0	1.54307	0.741	0.397	0	T cells	THY1
0	0.849335	0.729	0.395	0	T cells	UCA1
0	0.515751	0.635	0.306	0	T cells	ESM1
0	2.83705	0.782	0.453	0	T cells	MT1E
0	6.42413	0.832	0.508	0	T cells	NEFL
0	6.20482	0.665	0.342	0	T cells	TRAV17
0	1.31562	0.704	0.399	0	T cells	RHD
0	0.460043	0.527	0.238	0	T cells	C2CD4B
0	0.912926	0.766	0.479	0	T cells	GRTP1
0	1.85636	0.909	0.625	0	T cells	CENPK
0	3.5326	0.752	0.47	0	T cells	GZMK
0	1.13893	0.533	0.254	0	T cells	KLRC2
0	6.27097	0.411	0.139	0	T cells	TRAV25
0	5.03825	0.803	0.532	0	T cells	CD8A
0	0.55679	0.73	0.459	0	T cells	FAM83D
0	2.66114	0.597	0.329	0	T cells	PPP1R2C
0	1.62516	0.877	0.613	0	T cells	SOCS2
0	3.86806	0.875	0.611	0	T cells	TRBC1
0	5.07118	0.645	0.387	0	T cells	CTLA4
0	4.10538	0.794	0.536	0	T cells	TRGC2
0	2.02071	0.339	0.082	0	T cells	AL592182.3
0	0.619031	0.603	0.347	0	T cells	SYNPO2
0	0.272118	0.772	0.519	0	T cells	SLC43A1
0	3.48083	0.931	0.678	0	T cells	TRBC2
0	0.307414	0.386	0.632	0	T cells	CCDC152
0	1.46782	0.748	0.507	0	T cells	AC016629.2
0	1.84668	0.791	0.55	0	T cells	GZMA
0	5.70981	0.9	0.659	0	T cells	IL7R
0	1.04484	0.934	0.695	0	T cells	CD247
0	1.96544	0.802	0.565	0	T cells	NPDC1
0	1.82741	0.541	0.304	0	T cells	SLC10A4
0	1.23218	0.943	0.706	0	T cells	CTSW
0	1.58559	0.877	0.641	0	T cells	GZMM
0	0.1211	0.35	0.581	0	T cells	TUBB2A
0	3.86579	0.793	0.566	0	T cells	CD27
0	3.62302	0.731	0.507	0	T cells	GZMH
0	0.492881	0.564	0.346	0	T cells	TNXB
0	0.275577	0.747	0.532	0	T cells	KLRB1
0	2.0924	0.711	0.5	0	T cells	TNFRSF4
0	1.07483	0.833	0.626	0	T cells	CD7
0	5.38278	0.797	0.591	0	T cells	MAL
0	2.14477	0.625	0.426	0	T cells	IFNG
0	2.61845	0.625	0.427	0	T cells	ITGAD
0	2.02692	0.515	0.32	0	T cells	SLC4A10
0	0.627966	0.595	0.403	0	T cells	AKR1C1
0	1.16905	0.742	0.551	0	T cells	KLRD1
0	0.737445	0.72	0.529	0	T cells	TFR2
0	0.105784	0.55	0.36	0	T cells	NEFH
0	1.46093	0.786	0.597	0	T cells	ADGRG1
0	0.140769	0.608	0.419	0	T cells	ATP7B
0	0.448309	0.787	0.601	0	T cells	PRF1
0	1.37331	0.737	0.552	0	T cells	HOOK1
0	2.19798	0.582	0.4	0	T cells	COL6A2
0	1.15747	0.495	0.317	0	T cells	CCL20
0	6.84487	0.386	0.209	0	T cells	TRBV6-2
0	5.46275	0.416	0.24	0	T cells	IL2
0	0.407466	0.42	0.592	0	T cells	FBXL22
0	2.88016	0.84	0.669	0	T cells	CCR7
0	0.74242	0.733	0.564	0	T cells	CD160
0	0.999481	0.806	0.638	0	T cells	MLLT3
0	0.529274	0.634	0.466	0	T cells	PHLDB2
0	0.159071	0.743	0.579	0	T cells	DHRS11
0	0.652505	0.564	0.401	0	T cells	OSM
0	0.182887	0.586	0.425	0	T cells	KEL
0	1.50745	0.638	0.479	0	T cells	GPR183
0	0.267268	0.833	0.674	0	T cells	ID3
0	0.456536	0.696	0.538	0	T cells	ZNF620
0	1.47873	0.482	0.638	0	T cells	AGFG2
0	1.65731	0.331	0.179	0	T cells	TRBV3-1
0	0.70005	0.33	0.481	0	T cells	CCL4L2
0	0.410735	0.694	0.544	0	T cells	LAIR2
0	0.63403	0.492	0.343	0	T cells	CTSE
0	0.587253	0.077	0.224	0	T cells	CLDN3
0	0.28462	0.777	0.631	0	T cells	FAM178B
0	0.27994	0.805	0.66	0	T cells	PDHA1
0	1.25296	0.428	0.284	0	T cells	AP002852.1
0	3.1118	0.656	0.513	0	T cells	CSF1
0	0.49941	0.86	0.717	0	T cells	NEU1
0	4.39483	0.642	0.5	0	T cells	LINC00892
0	0.121368	0.548	0.407	0	T cells	AC004817.3
0	1.31774	0.637	0.496	0	T cells	CCL4
0	0.944916	0.659	0.519	0	T cells	DHRS13
0	0.677515	0.557	0.697	0	T cells	NAE1
0	0.290775	0.551	0.687	0	T cells	SNHG3
0	1.23615	0.764	0.629	0	T cells	PIM2
0	0.297695	0.626	0.492	0	T cells	IL4I1
0	5.2164	0.62	0.486	0	T cells	TRBV28
0	1.86791	0.946	0.813	0	T cells	LTB
0	1.80597	0.812	0.681	0	T cells	ITGA6
0	0.438345	0.749	0.618	0	T cells	MSH2
0	1.55296	0.695	0.565	0	T cells	MFHAS1
0	0.45513	0.302	0.43	0	T cells	HIST1H2AK
0	0.599487	0.682	0.554	0	T cells	ISYNA1
0	0.17464	0.739	0.612	0	T cells	PLA2G12A
0	0.97066	0.532	0.406	0	T cells	XCL1
0	1.2214	0.569	0.443	0	T cells	XCL2
0	1.28238	0.709	0.584	0	T cells	FGFBP2
0	1.57626	0.683	0.558	0	T cells	KLRK1
0	0.66672	0.404	0.527	0	T cells	COL18A1
0	2.21958	0.803	0.682	0	T cells	CCL5
0	1.45523	0.712	0.592	0	T cells	CD69
0	0.234904	0.756	0.637	0	T cells	BIRC3
0	0.658503	0.724	0.606	0	T cells	GAMT
0	1.55108	0.949	0.833	0	T cells	LDHB
0	2.15799	0.357	0.242	0	T cells	GPR15
0	0.309285	0.622	0.736	0	T cells	FAM117A
0	0.694011	0.759	0.647	0	T cells	NCR3
0	1.00254	0.355	0.466	0	T cells	RGS1
0	3.06246	0.611	0.5	0	T cells	TSHZ2
0	4.36742	0.786	0.68	0	T cells	LEF1
0	5.53473	0.327	0.222	0	T cells	TRAV6
0	0.735034	0.802	0.701	0	T cells	MT2A
0	3.05283	0.626	0.53	0	T cells	ADTRP
0	0.771418	0.717	0.621	0	T cells	MATK
0	1.4639	0.788	0.693	0	T cells	CCND2
0	1.17986	0.426	0.52	0	T cells	HPGD
0	0.571317	0.893	0.802	0	T cells	CRIP1
0	5.17645	0.602	0.511	0	T cells	TTC39C-AS1
0	0.715805	0.819	0.733	0	T cells	GYPC
0	1.3925	0.658	0.576	0	T cells	CST7
0	0.482086	0.747	0.667	0	T cells	HOPX
0	0.265534	0.642	0.722	0	T cells	MPC2
0	1.04759	0.623	0.544	0	T cells	ATF7IP2
0	3.7406	0.35	0.274	0	T cells	ZNF683
0	1.36504	0.41	0.483	0	T cells	GSTM3
0	3.19016	0.541	0.471	0	T cells	ACSL6
0	1.06607	0.579	0.645	0	T cells	MTFP1
0	0.933436	0.757	0.694	0	T cells	C12orf75
0	3.38043	0.664	0.601	0	T cells	KLRG1
0	0.243351	0.861	0.803	0	T cells	ISG20
0	0.688968	0.579	0.635	0	T cells	TRIM59
0	0.898675	0.718	0.771	0	T cells	CMC1
0	0.872228	0.669	0.616	0	T cells	GCLM
0	0.124221	0.351	0.404	0	T cells	HIST1H3D
0	0.670624	0.833	0.78	0	T cells	SNHG16
0	1.42557	0.854	0.803	0	T cells	TNF
0	0.715587	0.66	0.611	0	T cells	PRDM1
0	0.803569	0.346	0.395	0	T cells	TRGC1
0	0.928613	0.619	0.667	0	T cells	SLAMF1
0	0.401341	0.516	0.564	0	T cells	TNFAIP3
0	1.31306	0.484	0.529	0	T cells	TMEM14A
0	4.46974	0.308	0.266	0	T cells	LINC02446
0	1.00042	0.456	0.497	0	T cells	DUSP2
0	1.129	0.598	0.558	0	T cells	AMMECR1
0	2.57503	0.462	0.499	0	T cells	RTKN2
0	0.97825	0.575	0.611	0	T cells	BOLA3
0	0.474132	0.974	0.939	0	T cells	NPM1
0	1.38862	0.496	0.465	0	T cells	TIGIT
0	1.13851	0.732	0.761	0	T cells	THOC3
0	0.880819	0.527	0.555	0	T cells	SOCS3
0	0.545563	0.818	0.79	0	T cells	PEBP1
0	0.321271	0.967	0.94	0	T cells	MIF
0	1.10088	0.763	0.738	0	T cells	CD320
0	0.746168	0.893	0.868	0	T cells	PRDX2
0	2.08748	0.616	0.595	0	T cells	MAF
0	0.811216	0.686	0.666	0	T cells	GBP1
0	0.61696	0.687	0.669	0	T cells	DANCR
0	4.10927	0.442	0.459	0	T cells	ST6GALNAC1
0	1.19973	0.719	0.703	0	T cells	GNLY
0	2.07488	0.737	0.724	0	T cells	ITM2A
0	0.826865	0.766	0.754	0	T cells	SELENOM
0	0.554491	0.994	0.983	0	T cells	EEF1B2
0	1.03407	0.605	0.594	0	T cells	ENOSF1
0	1.33186	0.717	0.723	0	T cells	LYAR
0	0.79016	0.601	0.596	0	T cells	DDIT4
0	0.370634	0.999	0.994	0	T cells	RPS5
0	0.670716	0.891	0.89	0	T cells	GAS5
0	1.26332	0.685	0.685	0	T cells	NKG7
9.31454e-306	0.259529	0.956	0.939	1.86291e-302	T cells	NCL
1.54134e-296	1.66746	0.626	0.521	3.08268e-293	T cells	CXADR
2.55922e-288	1.10709	0.664	0.573	5.11844e-285	T cells	HSBP1L1
2.11891e-284	0.681062	0.802	0.737	4.23781e-281	T cells	PVT1
1.0686e-283	0.515067	0.546	0.568	2.13721e-280	T cells	TTN
3.69457e-283	1.43306	0.542	0.521	7.38914e-280	T cells	SLC14A1
6.56009e-278	0.166999	0.814	0.712	1.31202e-274	T cells	RSAD2
1.16385e-274	0.833544	0.382	0.477	2.32769e-271	T cells	ITGA1
1.02656e-263	0.187914	0.635	0.726	2.05312e-260	T cells	HBS1L
6.32811e-263	0.315964	0.658	0.543	1.26562e-259	T cells	NPM3
6.80897e-262	0.213658	0.445	0.544	1.36179e-258	T cells	WDR76
2.00688e-256	0.518547	0.569	0.453	4.01377e-253	T cells	NDRG2
8.19278e-255	1.31829	0.498	0.397	1.63856e-251	T cells	KRT1
2.70676e-253	0.280653	0.571	0.634	5.41352e-250	T cells	DNAJC9
1.35812e-241	0.871254	0.516	0.405	2.71624e-238	T cells	HBZ
1.53397e-239	0.366019	0.532	0.489	3.06794e-236	T cells	HIST1H1D
3.13023e-237	0.209154	0.808	0.713	6.26046e-234	T cells	ADSL
2.06139e-236	0.288798	0.774	0.713	4.12279e-233	T cells	ZBTB38
6.75763e-235	0.131757	0.985	0.967	1.35153e-231	T cells	HSP90AB1
3.06683e-233	0.185789	0.95	0.937	6.13366e-230	T cells	HNRNPA1
1.49314e-230	0.262173	0.466	0.556	2.98628e-227	T cells	LDB1
7.99912e-229	0.92604	0.678	0.584	1.59982e-225	T cells	SLC25A15
1.63769e-224	0.20398	0.632	0.529	3.27537e-221	T cells	ANKRD37
2.38683e-224	0.605007	0.749	0.697	4.77366e-221	T cells	EXOSC8
4.27131e-222	0.379879	0.842	0.822	8.54263e-219	T cells	HSPE1
1.29238e-221	3.07673	0.411	0.476	2.58477e-218	T cells	NEFM
3.45965e-212	0.74681	0.497	0.46	6.91931e-209	T cells	PRSS23
2.23911e-209	2.22825	0.415	0.318	4.47822e-206	T cells	AIRE
4.35273e-204	0.451811	0.704	0.606	8.70545e-201	T cells	CYTOR
2.18244e-202	0.344593	0.824	0.815	4.36488e-199	T cells	PA2G4
2.11295e-200	0.315213	0.537	0.61	4.2259e-197	T cells	CAPRIN2
2.13454e-198	0.20882	0.592	0.669	4.26908e-195	T cells	PPIH
6.42939e-198	0.224583	0.902	0.892	1.28588e-194	T cells	HMGN1
2.24707e-195	0.364199	0.545	0.621	4.49414e-192	T cells	CENPV
8.89381e-188	1.22233	0.596	0.518	1.77876e-184	T cells	AL590705.1
2.57614e-187	0.202292	0.976	0.971	5.15228e-184	T cells	HSPA8
9.51169e-182	0.549173	0.635	0.544	1.90234e-178	T cells	TOX2
4.34028e-179	0.732188	0.624	0.636	8.68057e-176	T cells	CASP6
5.59204e-178	0.124244	0.945	0.931	1.11841e-174	T cells	SNHG29
4.87302e-169	0.717417	0.591	0.502	9.74605e-166	T cells	AC108134.2
5.95578e-167	1.29999	0.599	0.529	1.19116e-163	T cells	FXYD2
1.17683e-165	0.610714	0.737	0.701	2.35366e-162	T cells	ECI2
8.27274e-165	0.58186	0.734	0.7	1.65455e-161	T cells	BRIX1
1.26321e-158	0.163361	0.479	0.39	2.52643e-155	T cells	RGS16
8.20838e-157	0.387329	0.688	0.661	1.64168e-153	T cells	BEX3
5.18007e-155	0.126473	0.826	0.867	1.03601e-151	T cells	ATP5IF1
2.03706e-154	0.377266	0.678	0.592	4.07412e-151	T cells	TEX30
9.77675e-150	0.363917	0.867	0.85	1.95535e-146	T cells	SSB
1.10427e-149	0.449438	0.717	0.637	2.20854e-146	T cells	EXOSC7
1.99836e-148	0.581709	0.743	0.67	3.99673e-145	T cells	FAM89A
1.35782e-144	0.701008	0.532	0.534	2.71565e-141	T cells	DMTN
7.94361e-143	0.216471	0.717	0.636	1.58872e-139	T cells	BPGM
1.84919e-139	3.26631	0.331	0.33	3.69839e-136	T cells	FOXP3
1.48567e-137	0.232158	0.562	0.631	2.97133e-134	T cells	GTSF1
5.29083e-135	0.260561	0.598	0.523	1.05817e-131	T cells	ADAM23
5.40498e-135	0.333781	0.802	0.731	1.081e-131	T cells	FAM13A
6.9755e-127	0.342318	0.803	0.755	1.3951e-123	T cells	REXO2
2.50952e-123	0.114222	0.699	0.627	5.01903e-120	T cells	SLBP
4.40482e-123	0.449113	0.774	0.716	8.80964e-120	T cells	MRPL1
2.09347e-117	0.129931	0.397	0.41	4.18693e-114	T cells	SCGB3A1
2.36622e-114	0.315808	0.769	0.751	4.73244e-111	T cells	DNMT1
3.92799e-114	0.133315	0.81	0.747	7.85598e-111	T cells	FAM136A
1.04557e-113	0.17125	0.631	0.691	2.09114e-110	T cells	HAUS6
6.77729e-111	0.330053	0.85	0.828	1.35546e-107	T cells	CCT3
3.49159e-109	0.378406	0.814	0.812	6.98319e-106	T cells	EIF5B
1.07974e-105	0.139575	0.692	0.747	2.15947e-102	T cells	ABCE1
3.40443e-103	1.203	0.474	0.455	6.80886e-100	T cells	HIST1H1A
4.18992e-100	0.124199	0.724	0.77	8.37984e-97	T cells	NOP58
4.27554e-98	0.113372	0.589	0.635	8.55108e-95	T cells	SEPTIN11
9.49162e-97	0.202965	0.834	0.779	1.89832e-93	T cells	MYC
1.89748e-96	0.816886	0.358	0.292	3.79495e-93	T cells	TCHH
5.80981e-96	0.250773	0.7	0.737	1.16196e-92	T cells	MRPS26
8.51016e-96	0.125297	0.575	0.617	1.70203e-92	T cells	CBX5
1.65619e-94	0.482471	0.555	0.595	3.31239e-91	T cells	RFESD
6.11575e-94	0.252341	0.709	0.726	1.22315e-90	T cells	PPA1
6.01545e-92	0.305028	0.683	0.617	1.20309e-88	T cells	RCL1
1.31007e-91	0.343903	0.741	0.681	2.62014e-88	T cells	HACD3
3.00028e-90	0.632068	0.575	0.526	6.00056e-87	T cells	IKZF2
5.20069e-90	0.512805	0.635	0.639	1.04014e-86	T cells	PRIM1
6.93035e-90	0.182985	0.751	0.689	1.38607e-86	T cells	C9orf40
7.40885e-89	0.195187	0.719	0.656	1.48177e-85	T cells	EIF2B3
1.67064e-83	0.204834	0.705	0.643	3.34128e-80	T cells	SHMT1
2.09222e-83	0.446948	0.648	0.587	4.18445e-80	T cells	MRPS9
3.63184e-82	0.500131	0.409	0.346	7.26368e-79	T cells	KLC3
1.54424e-79	0.338402	0.624	0.561	3.08848e-76	T cells	RFC4
2.84024e-79	0.424226	0.527	0.474	5.68047e-76	T cells	SPNS3
3.08274e-79	0.450384	0.718	0.667	6.16548e-76	T cells	SLC39A8
1.95714e-78	0.336711	0.664	0.689	3.91428e-75	T cells	RUVBL1
2.55066e-76	0.242207	0.626	0.564	5.10132e-73	T cells	HPS4
3.62969e-75	0.361348	0.711	0.71	7.25939e-72	T cells	MDN1
2.00933e-74	0.210651	0.884	0.851	4.01866e-71	T cells	C1QBP
6.72865e-73	0.31815	0.75	0.712	1.34573e-69	T cells	SUPT16H
6.7632e-73	0.164268	0.69	0.634	1.35264e-69	T cells	RPF2
5.09942e-71	0.261018	0.647	0.684	1.01988e-67	T cells	YEATS4
3.10795e-69	0.390304	0.674	0.688	6.2159e-66	T cells	GPATCH4
1.85898e-68	0.602014	0.473	0.413	3.71796e-65	T cells	MUC1
2.38588e-68	0.262777	0.714	0.66	4.77176e-65	T cells	ATIC
5.46291e-68	0.259043	0.559	0.59	1.09258e-64	T cells	PRKAR1B
2.60266e-66	0.200375	0.591	0.533	5.20531e-63	T cells	LINC02076
4.77996e-58	0.233177	0.623	0.636	9.55993e-55	T cells	PLIN2
3.07256e-56	0.628331	0.376	0.361	6.14512e-53	T cells	KLRC3
1.10582e-52	0.202882	0.693	0.644	2.21164e-49	T cells	GMPS
1.06685e-51	0.368097	0.667	0.635	2.1337e-48	T cells	C11orf1
2.91702e-51	0.322448	0.619	0.644	5.83403e-48	T cells	NDUFAF2
3.49055e-49	0.300947	0.614	0.651	6.9811e-46	T cells	AK1
4.56117e-47	0.25896	0.692	0.648	9.12235e-44	T cells	PTMS
3.04302e-40	0.299392	0.523	0.485	6.08603e-37	T cells	ABO
1.15151e-39	0.292737	0.72	0.716	2.30303e-36	T cells	LAGE3
4.8229e-38	0.231319	0.726	0.738	9.64579e-35	T cells	NDUFAF8
6.06199e-36	0.240636	0.642	0.658	1.2124e-32	T cells	CBLL1
4.20532e-35	0.173946	0.677	0.638	8.41064e-32	T cells	NCAPD3
4.56517e-35	0.346435	0.719	0.706	9.13035e-32	T cells	PAFAH1B3
3.19932e-34	0.178816	0.824	0.839	6.39863e-31	T cells	MAP2K2
1.05844e-33	0.32713	0.647	0.636	2.11688e-30	T cells	FXN
4.67588e-33	0.21611	0.706	0.724	9.35176e-30	T cells	EEF1E1
3.25679e-31	0.140218	0.647	0.676	6.51358e-28	T cells	TPGS2
3.29941e-31	0.305168	0.429	0.451	6.59882e-28	T cells	KRT18
8.25015e-31	0.234893	0.545	0.505	1.65003e-27	T cells	DUSP4
4.25806e-30	0.290278	0.671	0.648	8.51612e-27	T cells	TSTA3
3.70277e-29	0.218966	0.744	0.758	7.40554e-26	T cells	POLR2H
1.47615e-27	0.19097	0.863	0.849	2.95231e-24	T cells	CCT4
5.7491e-26	0.424984	0.475	0.501	1.14982e-22	T cells	BOLA3-AS1
5.09673e-25	0.188171	0.608	0.619	1.01935e-21	T cells	LIG1
6.57203e-24	0.395787	0.525	0.513	1.31441e-20	T cells	DLEU1
1.89425e-19	0.243379	0.589	0.59	3.78851e-16	T cells	TRAK2
5.29507e-19	0.359116	0.312	0.297	1.05901e-15	T cells	LCNL1
4.31193e-18	0.255776	0.74	0.72	8.62387e-15	T cells	IFRD2
6.35079e-18	0.23502	0.639	0.61	1.27016e-14	T cells	MRPL2
1.14399e-16	0.182308	0.742	0.717	2.28798e-13	T cells	GAR1
8.14216e-16	0.12443	0.643	0.617	1.62843e-12	T cells	ACTL6A
9.45719e-14	0.403702	0.509	0.514	1.89144e-10	T cells	PHLDA1
1.47921e-11	0.131166	0.601	0.615	2.95842e-08	T cells	CCDC34
5.48908e-11	0.286899	0.575	0.57	1.09782e-07	T cells	PPIL1
4.67921e-10	0.144235	0.689	0.669	9.35843e-07	T cells	SIGMAR1
6.22742e-06	0.264396	0.459	0.475	0.0124548	T cells	GPT
3.52286e-05	0.163376	0.688	0.689	0.0704573	T cells	WDR43
0	6.19935	0.675	0.194	0	Plasma cells	DCLK1
0	4.03681	0.911	0.431	0	Plasma cells	CCDC144A
0	1.13577	0.663	0.285	0	Plasma cells	AP000345.2
0	4.77176	0.879	0.519	0	Plasma cells	IGHG1
0	3.06208	0.517	0.161	0	Plasma cells	FMO3
0	6.93029	0.78	0.45	0	Plasma cells	IGHV4-28
0	6.25302	0.877	0.55	0	Plasma cells	IGF1
0	2.37857	0.856	0.534	0	Plasma cells	TBC1D9
0	3.76726	0.798	0.477	0	Plasma cells	PRKG1
0	3.93107	0.954	0.634	0	Plasma cells	TENT5C
0	1.06563	0.521	0.202	0	Plasma cells	AC097375.1
0	3.40023	0.978	0.66	0	Plasma cells	CREB3L2
0	4.62546	0.162	0.474	0	Plasma cells	IGHGP
0	2.80397	0.809	0.498	0	Plasma cells	ICA1
0	0.919581	0.722	0.412	0	Plasma cells	FBN1
0	2.42404	0.93	0.63	0	Plasma cells	ERLEC1
0	5.19237	0.547	0.248	0	Plasma cells	SLCO5A1
0	1.78554	0.854	0.555	0	Plasma cells	C2orf88
0	4.87813	0.925	0.628	0	Plasma cells	IGHG3
0	0.387482	0.139	0.435	0	Plasma cells	LINC02029
0	2.71992	0.926	0.633	0	Plasma cells	ZBP1
0	2.58578	0.784	0.496	0	Plasma cells	AKAP12
0	3.43239	0.953	0.666	0	Plasma cells	DNAJB9
0	0.142861	0.245	0.53	0	Plasma cells	HBG1
0	4.43847	0.971	0.686	0	Plasma cells	ELL2
0	6.8706	0.632	0.348	0	Plasma cells	IGLV6-57
0	0.840089	0.132	0.415	0	Plasma cells	AL391056.1
0	1.14368	0.849	0.567	0	Plasma cells	ACAT1
0	3.05661	0.132	0.41	0	Plasma cells	IGKV1-39
0	1.90839	0.837	0.561	0	Plasma cells	HIST1H1C
0	3.67798	0.899	0.626	0	Plasma cells	SPATS2
0	2.80844	0.332	0.604	0	Plasma cells	IGLC3
0	0.4718	0.891	0.622	0	Plasma cells	ODC1
0	1.50279	0.665	0.402	0	Plasma cells	ART4
0	3.78456	0.779	0.518	0	Plasma cells	KIT
0	3.50054	0.143	0.403	0	Plasma cells	IGHV3-15
0	0.47428	0.823	0.567	0	Plasma cells	INSIG1
0	2.7052	0.967	0.714	0	Plasma cells	ZBTB38
0	5.07887	0.887	0.637	0	Plasma cells	TRPM4
0	1.22877	0.739	0.491	0	Plasma cells	PHLDA1
0	2.17384	0.638	0.39	0	Plasma cells	PIR
0	0.657578	0.833	0.585	0	Plasma cells	POLD2
0	3.79904	0.832	0.586	0	Plasma cells	SCAMP5
0	8.73697	0.33	0.085	0	Plasma cells	AP002008.3
0	2.36253	0.933	0.691	0	Plasma cells	QTRT1
0	2.82702	0.904	0.662	0	Plasma cells	PMEPA1
0	5.58716	0.649	0.409	0	Plasma cells	AC104024.1
0	2.86487	0.894	0.654	0	Plasma cells	HOMER3
0	0.21826	0.13	0.369	0	Plasma cells	AL591115.1
0	1.58369	0.891	0.652	0	Plasma cells	MRPS2
0	0.183498	0.596	0.357	0	Plasma cells	NFIB
0	3.01551	0.948	0.712	0	Plasma cells	CD38
0	3.0289	0.707	0.471	0	Plasma cells	LCA5
0	1.86897	0.935	0.7	0	Plasma cells	HIST1H2AC
0	1.46531	0.876	0.643	0	Plasma cells	CD9
0	0.57946	0.336	0.568	0	Plasma cells	AL590705.1
0	3.1406	0.831	0.6	0	Plasma cells	CHAC2
0	3.1237	0.966	0.735	0	Plasma cells	SLAMF7
0	2.57955	0.931	0.701	0	Plasma cells	UBE2J1
0	2.21458	0.859	0.629	0	Plasma cells	SLAMF1
0	4.88503	0.549	0.32	0	Plasma cells	IGKV4-1
0	0.528913	0.747	0.518	0	Plasma cells	CCDC152
0	5.72435	0.788	0.559	0	Plasma cells	SMOC1
0	2.74757	0.766	0.538	0	Plasma cells	LMF1
0	4.30638	0.193	0.419	0	Plasma cells	IGKV1-5
0	6.05643	0.856	0.63	0	Plasma cells	SYT1
0	2.92589	0.974	0.749	0	Plasma cells	CCPG1
0	3.70567	0.695	0.47	0	Plasma cells	DDR2
0	3.19397	0.512	0.289	0	Plasma cells	NID2
0	1.31421	0.364	0.587	0	Plasma cells	ANKRD37
0	2.49693	0.816	0.593	0	Plasma cells	TXNDC11
0	5.4562	0.792	0.57	0	Plasma cells	AC006058.1
0	0.402177	0.796	0.574	0	Plasma cells	DCUN1D5
0	0.146141	0.663	0.441	0	Plasma cells	AL136987.1
0	3.66179	0.849	0.628	0	Plasma cells	AC078883.1
0	4.15549	0.738	0.517	0	Plasma cells	PLEKHH3
0	5.51298	0.087	0.307	0	Plasma cells	IGLV2-11
0	1.10688	0.946	0.728	0	Plasma cells	CD320
0	0.956565	0.769	0.551	0	Plasma cells	CYB5D2
0	1.58653	0.875	0.657	0	Plasma cells	DANCR
0	2.3833	0.977	0.759	0	Plasma cells	LMAN1
0	6.1137	0.729	0.513	0	Plasma cells	IGHV2-5
0	1.18397	0.797	0.582	0	Plasma cells	ANKRD28
0	1.23844	0.314	0.529	0	Plasma cells	LINC00309
0	0.460066	0.14	0.354	0	Plasma cells	GAL
0	4.30035	0.861	0.647	0	Plasma cells	IGHG4
0	1.2957	0.905	0.692	0	Plasma cells	ZNRD2
0	4.81839	0.859	0.646	0	Plasma cells	CADM1
0	2.4491	0.988	0.775	0	Plasma cells	DNAJC1
0	1.37507	0.779	0.567	0	Plasma cells	PCCB
0	0.922597	0.534	0.745	0	Plasma cells	HIST1H2BG
0	0.370277	0.265	0.475	0	Plasma cells	FHDC1
0	1.98167	0.94	0.731	0	Plasma cells	PDIA4
0	2.00834	0.348	0.556	0	Plasma cells	C11orf96
0	0.57865	0.338	0.545	0	Plasma cells	FBXL22
0	1.59118	0.888	0.681	0	Plasma cells	CASP3
0	3.08961	0.928	0.722	0	Plasma cells	PDK1
0	2.46855	0.547	0.341	0	Plasma cells	UCHL1
0	0.423852	0.83	0.624	0	Plasma cells	MAPKAPK2
0	0.513416	0.925	0.721	0	Plasma cells	NHP2
0	2.39292	0.13	0.334	0	Plasma cells	IGHV3-48
0	1.16439	0.853	0.649	0	Plasma cells	TRUB2
0	4.13508	0.552	0.349	0	Plasma cells	IGHV3-7
0	3.0315	0.976	0.773	0	Plasma cells	SEL1L
0	1.10314	0.456	0.658	0	Plasma cells	NT5DC2
0	0.224555	0.852	0.65	0	Plasma cells	PSMD12
0	1.75827	0.954	0.753	0	Plasma cells	SELENOS
0	2.58436	0.803	0.603	0	Plasma cells	LTBP1
0	3.95874	0.776	0.576	0	Plasma cells	PLTP
0	1.04038	0.852	0.652	0	Plasma cells	GNL3
0	2.47047	0.82	0.622	0	Plasma cells	AIG1
0	2.53875	0.948	0.753	0	Plasma cells	CLPTM1L
0	6.01136	0.927	0.733	0	Plasma cells	CAV1
0	0.653323	0.91	0.716	0	Plasma cells	PSMC3
0	3.20293	0.129	0.323	0	Plasma cells	IGHV5-51
0	1.08488	0.881	0.687	0	Plasma cells	HACD3
0	2.33242	0.807	0.614	0	Plasma cells	SLC38A5
0	1.23577	0.827	0.634	0	Plasma cells	MSI2
0	2.0442	0.89	0.698	0	Plasma cells	CRELD2
0	2.72606	0.808	0.616	0	Plasma cells	MACROD1
0	2.26328	0.804	0.612	0	Plasma cells	PRDM1
0	5.03703	0.813	0.622	0	Plasma cells	SPAG4
0	2.77666	0.712	0.523	0	Plasma cells	UGT3A2
0	2.36117	0.884	0.696	0	Plasma cells	TPD52
0	2.59558	0.87	0.682	0	Plasma cells	MEI1
0	0.758924	0.904	0.717	0	Plasma cells	TCF4
0	0.430911	0.81	0.623	0	Plasma cells	TSPAN13
0	1.83117	0.83	0.643	0	Plasma cells	RHOBTB3
0	3.61072	0.775	0.589	0	Plasma cells	AC012368.1
0	0.245835	0.586	0.772	0	Plasma cells	IFIT1
0	0.463307	0.883	0.697	0	Plasma cells	IMPDH2
0	4.65556	0.737	0.552	0	Plasma cells	CCN2
0	4.45233	0.58	0.395	0	Plasma cells	IGKV3-20
0	3.07879	0.988	0.804	0	Plasma cells	SSR3
0	3.26387	0.978	0.797	0	Plasma cells	FKBP11
0	3.52342	0.199	0.379	0	Plasma cells	IGHV3-21
0	1.27475	0.788	0.609	0	Plasma cells	PUS7
0	5.53661	0.888	0.71	0	Plasma cells	FRZB
0	2.15832	0.785	0.607	0	Plasma cells	GNG7
0	1.80716	0.864	0.686	0	Plasma cells	MLLT3
0	2.3444	0.921	0.744	0	Plasma cells	TXNDC15
0	1.00735	0.94	0.763	0	Plasma cells	IDH2
0	1.93191	0.955	0.778	0	Plasma cells	NME1
0	1.2436	0.915	0.74	0	Plasma cells	SRM
0	2.3765	0.817	0.642	0	Plasma cells	HLA-DOB
0	2.53831	0.913	0.739	0	Plasma cells	PLPP5
0	2.33777	0.917	0.743	0	Plasma cells	SELENOM
0	3.97177	0.973	0.799	0	Plasma cells	GLCCI1
0	0.685177	0.945	0.771	0	Plasma cells	TOMM5
0	1.977	0.805	0.632	0	Plasma cells	C11orf1
0	1.8352	0.742	0.569	0	Plasma cells	CMBL
0	1.4801	0.916	0.743	0	Plasma cells	FAM13A
0	0.415773	0.897	0.724	0	Plasma cells	PARP1
0	1.39315	0.804	0.631	0	Plasma cells	SEL1L3
0	1.84896	0.378	0.549	0	Plasma cells	LINC01781
0	3.45605	0.874	0.703	0	Plasma cells	MDK
0	4.50736	0.212	0.381	0	Plasma cells	IGLV3-21
0	3.10768	0.139	0.307	0	Plasma cells	IGHV1-18
0	0.72584	0.876	0.71	0	Plasma cells	LRRC59
0	0.957725	0.926	0.761	0	Plasma cells	PLAAT3
0	1.56947	0.762	0.598	0	Plasma cells	GCAT
0	0.635395	0.915	0.751	0	Plasma cells	GYPC
0	1.7357	0.627	0.463	0	Plasma cells	AIM2
0	0.323022	0.951	0.787	0	Plasma cells	TUBB4B
0	4.98542	0.746	0.584	0	Plasma cells	KDELR3
0	3.91171	0.857	0.695	0	Plasma cells	POU2AF1
0	2.96273	0.261	0.423	0	Plasma cells	IGHG2
0	1.25956	0.546	0.707	0	Plasma cells	ZDHHC14
0	2.64166	0.549	0.389	0	Plasma cells	IGHV4-34
0	2.47575	0.879	0.719	0	Plasma cells	RAB30
0	1.53737	0.919	0.759	0	Plasma cells	REXO2
0	2.83212	0.97	0.81	0	Plasma cells	EAF2
0	3.8302	0.798	0.639	0	Plasma cells	TTLL7
0	4.93507	0.931	0.773	0	Plasma cells	BMP6
0	2.35721	0.437	0.595	0	Plasma cells	AC092068.2
0	0.95451	0.967	0.809	0	Plasma cells	GADD45GIP1
0	0.844968	0.9	0.743	0	Plasma cells	MRPL12
0	1.659	0.779	0.623	0	Plasma cells	AK1
0	1.39073	0.868	0.712	0	Plasma cells	SLC44A1
0	1.22809	0.789	0.634	0	Plasma cells	GARS
0	2.03576	0.728	0.574	0	Plasma cells	EPHB1
0	6.37608	0.85	0.697	0	Plasma cells	TJP1
0	6.40289	0.792	0.642	0	Plasma cells	KCNN3
0	3.8097	0.211	0.361	0	Plasma cells	IGHV1-2
0	5.20493	0.708	0.558	0	Plasma cells	BHLHE41
0	0.519121	0.551	0.7	0	Plasma cells	SLC39A8
0	2.68943	0.847	0.7	0	Plasma cells	GAS6
0	5.50314	0.752	0.605	0	Plasma cells	JSRP1
0	1.10981	0.86	0.716	0	Plasma cells	HLTF
0	1.46085	0.846	0.702	0	Plasma cells	IARS
0	3.25295	0.975	0.831	0	Plasma cells	RRBP1
0	4.47703	0.255	0.397	0	Plasma cells	IGHV3-43
0	2.98383	0.968	0.826	0	Plasma cells	SEC11C
0	3.1462	0.342	0.484	0	Plasma cells	IGHV4-59
0	1.18969	0.91	0.769	0	Plasma cells	CKAP4
0	5.30972	0.753	0.612	0	Plasma cells	GLDC
0	3.00771	0.669	0.529	0	Plasma cells	CCR10
0	3.24027	0.775	0.635	0	Plasma cells	CPNE5
0	5.80909	0.91	0.771	0	Plasma cells	TNFRSF17
0	2.29499	0.974	0.836	0	Plasma cells	MYDGF
0	6.52014	0.595	0.457	0	Plasma cells	NLGN4X
0	1.99651	0.776	0.639	0	Plasma cells	DUSP5
0	5.21518	0.902	0.765	0	Plasma cells	IGHA2
0	2.85981	0.252	0.389	0	Plasma cells	RND3
0	1.5683	0.783	0.646	0	Plasma cells	SFXN4
0	1.62843	0.742	0.606	0	Plasma cells	ST6GALNAC4
0	2.90354	0.968	0.833	0	Plasma cells	PALM2-AKAP2
0	1.57894	0.962	0.827	0	Plasma cells	SDF2L1
0	2.49207	0.783	0.649	0	Plasma cells	IFI27
0	1.33125	0.853	0.719	0	Plasma cells	ITGA6
0	1.48076	0.66	0.528	0	Plasma cells	HGF
0	3.17129	0.476	0.345	0	Plasma cells	STXBP6
0	2.35355	0.638	0.509	0	Plasma cells	DUSP4
0	6.69194	0.955	0.827	0	Plasma cells	ITGA8
0	3.54515	0.967	0.839	0	Plasma cells	ITM2C
0	0.798134	0.877	0.75	0	Plasma cells	STOML2
0	1.44401	0.897	0.771	0	Plasma cells	MRPS24
0	2.28791	0.975	0.849	0	Plasma cells	XBP1
0	0.822623	0.773	0.648	0	Plasma cells	GMPR
0	0.678343	0.882	0.757	0	Plasma cells	LMO4
0	6.99127	0.442	0.318	0	Plasma cells	FAM92B
0	0.747648	0.95	0.826	0	Plasma cells	PECAM1
0	5.07576	0.851	0.728	0	Plasma cells	ALDH1L2
0	3.02918	0.6	0.723	0	Plasma cells	LINC02362
0	0.421399	0.571	0.694	0	Plasma cells	QPCT
0	1.77281	0.829	0.71	0	Plasma cells	ADM
0	1.52587	0.932	0.815	0	Plasma cells	ISG20
0	1.50117	0.834	0.717	0	Plasma cells	FCGR2B
0	0.933397	0.933	0.817	0	Plasma cells	ATP5MC1
0	2.43584	0.928	0.813	0	Plasma cells	MANF
0	5.55632	0.989	0.876	0	Plasma cells	IGLC1
0	6.72089	0.911	0.799	0	Plasma cells	CADPS2
0	0.884803	0.83	0.718	0	Plasma cells	PSMB5
0	2.82288	0.973	0.862	0	Plasma cells	HERPUD1
0	2.78441	0.922	0.811	0	Plasma cells	PRDX4
0	5.19278	0.985	0.875	0	Plasma cells	DERL3
0	4.98979	0.941	0.831	0	Plasma cells	TNFRSF13B
0	5.35813	0.372	0.263	0	Plasma cells	KCNMA1
0	2.1613	0.795	0.686	0	Plasma cells	LINC00996
0	4.77057	0.827	0.719	0	Plasma cells	CCND1
0	1.28333	0.755	0.647	0	Plasma cells	TUBG1
0	1.94124	0.679	0.572	0	Plasma cells	CCNE1
0	4.35958	0.799	0.692	0	Plasma cells	PSAT1
0	3.85405	0.449	0.555	0	Plasma cells	ABCB9
0	1.76495	0.976	0.871	0	Plasma cells	PDIA6
0	1.93848	0.681	0.577	0	Plasma cells	GPR160
0	0.802746	0.555	0.658	0	Plasma cells	VARS
0	3.71814	0.845	0.743	0	Plasma cells	IRF4
0	5.94468	0.651	0.752	0	Plasma cells	AMPD1
0	5.25113	0.527	0.428	0	Plasma cells	IGLV3-1
0	4.19808	0.206	0.305	0	Plasma cells	IGHV1-24
0	1.48849	0.756	0.658	0	Plasma cells	KCNQ1OT1
0	5.57285	0.973	0.875	0	Plasma cells	LAMP5
0	6.10583	0.963	0.868	0	Plasma cells	SDC1
0	6.42448	0.304	0.397	0	Plasma cells	SCNN1B
0	1.16151	0.905	0.812	0	Plasma cells	COX5A
0	8.05175	0.625	0.533	0	Plasma cells	AP000696.2
0	3.51601	0.735	0.643	0	Plasma cells	CHPF
0	3.05337	0.679	0.589	0	Plasma cells	ARHGAP23
0	4.7703	0.666	0.755	0	Plasma cells	DUSP26
0	2.54115	0.725	0.636	0	Plasma cells	FN3K
0	2.87105	0.737	0.649	0	Plasma cells	BTBD3
0	2.40551	0.99	0.903	0	Plasma cells	HSP90B1
0	5.08745	0.984	0.898	0	Plasma cells	TXNDC5
0	3.83884	0.831	0.746	0	Plasma cells	DENND2C
0	3.02239	0.467	0.383	0	Plasma cells	DEPTOR
0	4.28287	0.747	0.663	0	Plasma cells	CDH2
0	2.00435	0.993	0.91	0	Plasma cells	HSPA5
0	2.80804	0.967	0.885	0	Plasma cells	SPCS2
0	1.60475	0.506	0.585	0	Plasma cells	AC026369.3
0	1.20109	0.557	0.636	0	Plasma cells	HIST1H2BJ
0	6.19981	0.32	0.398	0	Plasma cells	ASS1
0	0.948889	0.964	0.886	0	Plasma cells	CALR
0	1.20862	0.979	0.901	0	Plasma cells	TXN
0	2.52894	0.793	0.716	0	Plasma cells	DST
0	2.24488	0.92	0.847	0	Plasma cells	FAM30A
0	1.20816	0.762	0.835	0	Plasma cells	PRSS21
0	4.94197	0.525	0.595	0	Plasma cells	CCDC110
0	1.27511	0.939	0.869	0	Plasma cells	RABAC1
0	5.75353	0.62	0.689	0	Plasma cells	LINC00582
0	5.61611	0.968	0.901	0	Plasma cells	JCHAIN
0	3.6787	0.741	0.675	0	Plasma cells	LINC01480
0	2.43165	0.76	0.696	0	Plasma cells	SLC2A5
0	5.21987	0.985	0.922	0	Plasma cells	IGKV3-11
0	3.4149	0.469	0.407	0	Plasma cells	IL5RA
0	2.34702	0.729	0.667	0	Plasma cells	PHGDH
0	1.82706	0.976	0.914	0	Plasma cells	SEC61B
0	1.48014	0.98	0.92	0	Plasma cells	PPIB
0	2.5754	0.437	0.494	0	Plasma cells	DLC1
0	5.42897	0.998	0.942	0	Plasma cells	MZB1
0	4.72097	0.529	0.474	0	Plasma cells	CHAC1
0	1.3234	0.734	0.68	0	Plasma cells	CD59
0	1.20408	0.813	0.759	0	Plasma cells	FCRL2
0	3.54921	0.892	0.84	0	Plasma cells	FCRL5
0	3.94198	0.836	0.785	0	Plasma cells	PYCR1
0	4.54395	0.858	0.807	0	Plasma cells	RGS13
0	3.89367	0.628	0.578	0	Plasma cells	IGHV6-1
0	1.05762	0.7	0.65	0	Plasma cells	FCRLA
0	4.48737	0.846	0.798	0	Plasma cells	AC012236.1
0	1.54805	0.631	0.585	0	Plasma cells	COBLL1
0	6.07013	0.354	0.397	0	Plasma cells	MYL2
0	2.72644	0.586	0.626	0	Plasma cells	RASGRP3
0	4.71905	0.315	0.355	0	Plasma cells	CST6
0	2.65292	0.24	0.275	0	Plasma cells	IGHV4-31
0	2.03404	0.93	0.898	0	Plasma cells	SSR4
0	3.7464	0.301	0.269	0	Plasma cells	IGHV1-69D
0	1.12747	0.982	0.951	0	Plasma cells	NME2
0	5.3327	0.894	0.922	0	Plasma cells	DKK1
0	6.88354	0.605	0.633	0	Plasma cells	PDZRN4
0	5.93488	0.502	0.526	0	Plasma cells	CTHRC1
0	2.80353	0.496	0.472	0	Plasma cells	NEB
0	7.19971	0.231	0.252	0	Plasma cells	DPEP1
0	1.35646	0.779	0.76	0	Plasma cells	PVT1
0	3.31398	0.482	0.463	0	Plasma cells	PTPRD
0	1.41384	0.59	0.572	0	Plasma cells	TP53INP1
0	5.05162	0.608	0.625	0	Plasma cells	WNT4
0	1.57624	0.611	0.627	0	Plasma cells	ATF5
0	4.56029	0.539	0.555	0	Plasma cells	FAM133A
0	7.7912	0.522	0.538	0	Plasma cells	LSAMP
0	4.3786	0.779	0.766	0	Plasma cells	PARM1
0	2.73622	0.624	0.611	0	Plasma cells	PIF1
0	3.66346	0.637	0.625	0	Plasma cells	SSPN
0	5.54665	0.937	0.931	0	Plasma cells	EDNRB
0	2.22994	0.577	0.583	0	Plasma cells	TLCD4
0	1.46495	0.743	0.748	0	Plasma cells	TRIB1
0	4.41692	0.553	0.549	0	Plasma cells	RASSF6
0	7.30029	1	0.998	0	Plasma cells	IGHA1
0	3.42092	0.829	0.831	0	Plasma cells	KLHL14
0	0.722301	0.998	0.996	0	Plasma cells	RPS5
0	6.21063	1	1	0	Plasma cells	IGKC
9.88131291682493e-323	1.64964	0.221	0.292	1.97626258336499e-319	Plasma cells	GPR15
7.26276499386632e-322	4.93459	0.135	0.283	1.45255299877326e-318	Plasma cells	IGLV1-51
9.73309322307256e-322	0.866892	0.78	0.595	1.94661864461451e-318	Plasma cells	CMSS1
1.64874251421166e-317	3.83446	0.203	0.278	3.29748502842331e-314	Plasma cells	RBP1
6.80501643382767e-316	0.320735	0.867	0.678	1.36100328676553e-312	Plasma cells	TMEM141
1.08534230924032e-315	0.903557	0.779	0.607	2.17068461848063e-312	Plasma cells	SPATS2L
3.48745716742722e-315	1.48709	0.448	0.507	6.97491433485444e-312	Plasma cells	HELLPAR
5.78185979591429e-315	0.352975	0.84	0.643	1.15637195918286e-311	Plasma cells	MRPL22
6.42716426056218e-312	0.576585	0.862	0.683	0	Plasma cells	MRPS25
3.80446340493081e-311	0.35979	0.838	0.643	7.60893e-308	Plasma cells	NARF
4.59826743883727e-311	0.117901	0.322	0.538	9.19653e-308	Plasma cells	TUBB3
6.87029e-306	0.607129	0.778	0.599	1.37406e-302	Plasma cells	LY96
1.90628e-305	2.5211	0.18	0.326	3.81256e-302	Plasma cells	IGHV4-39
3.54328e-304	0.277382	0.316	0.526	7.08656e-301	Plasma cells	EDN1
1.75449e-301	0.206074	0.782	0.58	3.50899e-298	Plasma cells	BOLA3
2.20124e-299	0.458031	0.585	0.689	4.40249e-296	Plasma cells	PIM2
1.3275e-297	2.02575	0.651	0.508	2.655e-294	Plasma cells	XK
1.38564e-294	0.214509	0.936	0.787	2.77128e-291	Plasma cells	PEBP1
4.09561e-294	0.422851	0.727	0.532	8.19121e-291	Plasma cells	LMNA
2.82504e-293	1.1842	0.735	0.549	5.65009e-290	Plasma cells	NADK2
3.74119e-284	0.361677	0.867	0.693	7.48237e-281	Plasma cells	TMEM14C
1.13132e-280	0.454608	0.99	0.96	2.26263e-277	Plasma cells	RPS17
1.24198e-277	0.384043	0.273	0.472	2.48397e-274	Plasma cells	CDH1
2.36663e-277	0.426137	0.911	0.874	4.73327e-274	Plasma cells	PRDX2
1.37781e-276	0.536323	0.798	0.678	2.75561e-273	Plasma cells	P2RX5
2.84671e-275	0.484328	0.828	0.65	5.69343e-272	Plasma cells	TAF9
3.85747e-275	1.62013	0.511	0.315	7.71494e-272	Plasma cells	PCAT18
2.3431e-274	3.55708	0.178	0.321	4.6862e-271	Plasma cells	IGLV2-14
1.03508e-273	0.967912	0.85	0.795	2.07015e-270	Plasma cells	MYC
2.46015e-272	0.73999	0.55	0.352	4.9203e-269	Plasma cells	AREG
1.62211e-268	0.935156	0.8	0.665	3.24423e-265	Plasma cells	SIGMAR1
6.64682e-266	0.258304	0.955	0.85	1.32936e-262	Plasma cells	GLRX
5.95936e-264	1.00777	0.694	0.605	1.19187e-260	Plasma cells	RAB13
1.58023e-260	1.54571	0.607	0.611	3.16046e-257	Plasma cells	AP001160.1
6.96879e-256	2.75678	0.298	0.181	1.39376e-252	Plasma cells	XCR1
3.35588e-247	0.915638	0.736	0.568	6.71176e-244	Plasma cells	ARV1
4.17489e-247	0.907037	0.579	0.44	8.34979e-244	Plasma cells	PNOC
1.39097e-245	1.25095	0.296	0.469	2.78194e-242	Plasma cells	AC011498.1
2.0543e-245	0.236213	0.878	0.719	4.10861e-242	Plasma cells	NDUFAF8
5.78669e-245	0.726642	0.802	0.711	1.15734e-241	Plasma cells	HERC5
9.49264e-244	1.28606	0.568	0.488	1.89853e-240	Plasma cells	LGALSL
2.83405e-238	2.17403	0.391	0.526	5.6681e-235	Plasma cells	IGLC2
3.08225e-232	0.825872	0.786	0.722	6.16449e-229	Plasma cells	IFRD2
6.7389e-232	0.375968	0.881	0.732	1.34778e-228	Plasma cells	MRPL3
4.98731e-231	0.168121	0.596	0.411	9.97462e-228	Plasma cells	RYR3
9.17172e-231	3.3442	0.101	0.239	1.83434e-227	Plasma cells	HIST1H1T
4.29881e-230	0.913952	0.77	0.633	8.59761e-227	Plasma cells	HMBS
1.50122e-227	1.34909	0.689	0.624	3.00244e-224	Plasma cells	ITSN1
9.93671e-226	2.81369	0.388	0.357	1.98734e-222	Plasma cells	CCDC80
9.81832e-225	0.333587	0.984	0.947	1.96366e-221	Plasma cells	MIF
6.36049e-220	1.17614	0.307	0.488	1.2721e-216	Plasma cells	IGHE
5.33094e-219	0.693587	0.82	0.687	1.06619e-215	Plasma cells	MRPS17
5.68278e-219	0.566098	0.413	0.506	1.13656e-215	Plasma cells	HIST1H2BC
6.34516e-219	0.252003	0.867	0.714	1.26903e-215	Plasma cells	MRPL4
3.61297e-218	1.54153	0.238	0.377	7.22595e-215	Plasma cells	HES5
4.41049e-218	0.344012	0.422	0.588	8.82097e-215	Plasma cells	HSPA1B
2.75571e-217	0.45074	0.706	0.528	5.51142e-214	Plasma cells	CLCN4
8.27911e-217	1.69305	0.313	0.392	1.65582e-213	Plasma cells	EPCAM
1.29652e-216	0.341531	0.149	0.259	2.59303e-213	Plasma cells	PCLO
1.258e-215	0.663501	0.778	0.633	2.51599e-212	Plasma cells	PAICS
4.51473e-214	0.190303	0.928	0.799	9.02947e-211	Plasma cells	RPL22L1
4.17802e-213	0.389218	0.83	0.739	8.35604e-210	Plasma cells	NUCB2
5.02955e-212	0.214019	0.704	0.531	1.00591e-208	Plasma cells	TIMM10
2.12966e-211	0.38636	0.846	0.707	4.25933e-208	Plasma cells	PPA1
6.41187e-211	0.436715	0.712	0.537	1.28237e-207	Plasma cells	CSF2RB
1.89777e-209	0.392426	0.352	0.198	3.79554e-206	Plasma cells	AC111000.4
1.28683e-207	0.566305	0.429	0.582	2.57366e-204	Plasma cells	ZNF711
1.25275e-205	0.164256	0.301	0.425	2.50551e-202	Plasma cells	HOXA9
3.05446e-204	1.40335	0.719	0.634	6.10892e-201	Plasma cells	DHRS11
5.58335e-202	0.716619	0.801	0.709	1.11667e-198	Plasma cells	ISOC2
1.88015e-201	0.304225	0.449	0.617	3.76029e-198	Plasma cells	HPDL
2.26927e-201	0.159426	0.954	0.846	4.53855e-198	Plasma cells	ATP5F1A
1.31948e-198	0.358347	0.925	0.815	2.63896e-195	Plasma cells	TNFSF10
1.31105e-195	0.874062	0.766	0.654	2.62211e-192	Plasma cells	ICAM4
3.38525e-194	0.580484	0.822	0.692	6.77051e-191	Plasma cells	SLC25A39
9.88032e-194	0.673209	0.109	0.242	1.97606e-190	Plasma cells	TRBV14
1.28629e-193	0.676438	0.531	0.647	2.57259e-190	Plasma cells	CD3EAP
4.68139e-191	2.5414	0.432	0.42	9.36278e-188	Plasma cells	IGHV3-30
6.75788e-190	3.68028	0.129	0.268	1.35158e-186	Plasma cells	AC100834.2
4.9294e-187	0.236037	0.738	0.579	9.85879e-184	Plasma cells	CTSL
6.41272e-187	0.309169	0.804	0.651	1.28254e-183	Plasma cells	COMMD4
8.83726e-184	0.71393	0.495	0.616	1.76745e-180	Plasma cells	HIST2H2BF
1.69982e-183	0.721172	0.736	0.604	3.39964e-180	Plasma cells	GCSH
9.94844e-180	0.476666	0.677	0.529	1.98969e-176	Plasma cells	TSHZ2
2.40232e-178	0.438224	0.547	0.631	4.80465e-175	Plasma cells	MYL6B
1.59882e-176	3.41151	0.299	0.346	3.19764e-173	Plasma cells	IGHV3-23
2.49442e-174	0.258695	0.774	0.621	4.98883e-171	Plasma cells	NDUFAF2
9.57193e-173	0.232373	0.535	0.654	1.91439e-169	Plasma cells	CYTOR
1.03081e-171	0.490017	0.774	0.623	2.06161e-168	Plasma cells	ID1
1.3444e-170	0.139312	0.587	0.426	2.68881e-167	Plasma cells	IGSF10
3.97167e-168	0.682045	0.543	0.63	7.94334e-165	Plasma cells	HOOK1
5.74497e-168	1.2852	0.686	0.55	1.14899e-164	Plasma cells	SNHG4
1.95467e-167	0.227323	0.86	0.729	3.90935e-164	Plasma cells	EBNA1BP2
4.79793e-164	0.386863	0.591	0.433	9.59585e-161	Plasma cells	HBZ
2.65652e-160	0.339104	0.803	0.672	5.31304e-157	Plasma cells	DNPH1
7.65994e-160	0.311885	0.801	0.66	1.53199e-156	Plasma cells	TOMM40
4.68822e-153	1.0669	0.676	0.594	9.37643e-150	Plasma cells	SMIM1
3.87926e-152	0.916408	0.546	0.412	7.75852e-149	Plasma cells	RGS16
7.20727e-151	2.12681	0.38	0.48	1.44145e-147	Plasma cells	IGHV3-33
2.11721e-144	0.603316	0.544	0.398	4.23441e-141	Plasma cells	YPEL4
3.81502e-144	1.42434	0.539	0.402	7.63004e-141	Plasma cells	ABCA6
1.73327e-143	0.20902	0.526	0.649	3.46653e-140	Plasma cells	CEP57L1
2.30411e-143	0.823863	0.749	0.632	4.60822e-140	Plasma cells	RCL1
2.37248e-143	1.7918	0.357	0.337	4.74495e-140	Plasma cells	AP002852.1
3.28027e-141	0.243398	0.436	0.581	6.56053e-138	Plasma cells	ALAS2
2.18546e-140	1.44754	0.586	0.481	4.37092e-137	Plasma cells	C16orf95
1.23396e-138	1.14655	0.586	0.44	2.46792e-135	Plasma cells	ARL9
1.08871e-135	2.00204	0.377	0.338	2.17741e-132	Plasma cells	IGHV1-3
1.9333e-132	0.336552	0.99	0.987	3.8666e-129	Plasma cells	EEF1B2
1.08752e-130	0.626159	0.719	0.678	2.17503e-127	Plasma cells	MCRIP2
2.74208e-130	0.526064	0.36	0.498	5.48417e-127	Plasma cells	KEL
2.09149e-129	0.113378	0.342	0.481	4.18298e-126	Plasma cells	GPT
3.98875e-129	0.953127	0.359	0.4	7.97751e-126	Plasma cells	LTC4S
7.32914e-128	0.149522	0.745	0.614	1.46583e-124	Plasma cells	TP53RK
2.35374e-126	1.0117	0.395	0.436	4.70748e-123	Plasma cells	HES1
1.56007e-125	0.498397	0.682	0.692	3.12015e-122	Plasma cells	MRPL17
1.35183e-120	0.67971	0.697	0.582	2.70366e-117	Plasma cells	TCEAL9
2.56589e-119	1.17504	0.687	0.662	5.13179e-116	Plasma cells	FIRRE
3.38239e-117	0.241877	0.795	0.676	6.76479e-114	Plasma cells	SLC39A3
2.37422e-116	0.724578	0.743	0.65	4.74843e-113	Plasma cells	BOP1
1.6737e-115	0.509524	0.562	0.608	3.3474e-112	Plasma cells	ALCAM
1.92632e-112	0.757903	0.705	0.634	3.85263e-109	Plasma cells	FXN
2.65224e-112	1.92122	0.537	0.547	5.30448e-109	Plasma cells	GPNMB
1.60306e-111	0.287344	0.485	0.596	3.20611e-108	Plasma cells	WDR34
2.97077e-109	0.263113	0.78	0.665	5.94153e-106	Plasma cells	MPST
6.09935e-106	1.01743	0.611	0.558	1.21987e-102	Plasma cells	HIST1H2AE
1.41116e-104	0.527264	0.483	0.359	2.82231e-101	Plasma cells	KLC3
9.05886e-99	1.29708	0.671	0.589	1.81177e-95	Plasma cells	IDO1
3.99415e-97	0.274478	0.706	0.59	7.98831e-94	Plasma cells	NME4
2.82618e-96	0.19893	0.868	0.792	5.65235e-93	Plasma cells	NDUFAB1
3.05691e-96	0.154894	0.374	0.492	6.11382e-93	Plasma cells	EPB42
3.69072e-96	0.165466	0.71	0.593	7.38144e-93	Plasma cells	MRPL35
2.18119e-95	1.26401	0.584	0.561	4.36239e-92	Plasma cells	ACY1
1.172e-94	0.134515	0.785	0.678	2.34401e-91	Plasma cells	TST
9.75801e-94	0.929977	0.477	0.491	1.9516e-90	Plasma cells	HIST1H2AG
6.05037e-93	1.99624	0.323	0.345	1.21007e-89	Plasma cells	NTNG1
1.09597e-92	0.128871	0.781	0.673	2.19194e-89	Plasma cells	GPATCH4
6.26001e-89	0.60433	0.687	0.582	1.252e-85	Plasma cells	MINPP1
2.97895e-84	0.225421	0.664	0.553	5.95791e-81	Plasma cells	CTNNAL1
3.88259e-84	0.318609	0.748	0.685	7.76518e-81	Plasma cells	SMC4
5.23998e-84	0.418732	0.833	0.753	1.048e-80	Plasma cells	NOP16
1.26185e-82	0.478139	0.45	0.557	2.5237e-79	Plasma cells	A4GALT
1.30664e-81	0.344243	0.785	0.72	2.61328e-78	Plasma cells	AK6
2.77478e-79	0.51224	0.668	0.562	5.54957e-76	Plasma cells	PPIL1
9.82802e-76	0.652592	0.146	0.232	1.9656e-72	Plasma cells	AOX1
1.55857e-74	0.45761	0.552	0.637	3.11714e-71	Plasma cells	HIST1H2BF
7.36928e-74	2.04236	0.502	0.409	1.47386e-70	Plasma cells	AC103876.1
1.58468e-73	0.327846	0.372	0.477	3.16937e-70	Plasma cells	ACKR1
1.67986e-72	0.219132	0.995	0.989	3.35972e-69	Plasma cells	RPLP0
2.29043e-72	0.936953	0.606	0.514	4.58087e-69	Plasma cells	COCH
2.6558e-68	0.678677	0.711	0.623	5.31159e-65	Plasma cells	EPDR1
1.16067e-67	0.204837	0.599	0.518	2.32134e-64	Plasma cells	BLNK
3.67548e-66	0.580926	0.599	0.499	7.35096e-63	Plasma cells	RHCE
4.64599e-66	0.463326	0.677	0.616	9.29198e-63	Plasma cells	CDKN1A
6.73231e-65	0.169075	0.753	0.661	1.34646e-61	Plasma cells	MRPL15
4.28081e-64	3.45349	0.2	0.241	8.56161e-61	Plasma cells	IGHV3-49
1.73009e-63	0.408556	0.639	0.652	3.46019e-60	Plasma cells	GAMT
3.76178e-62	0.303918	0.644	0.689	7.52355e-59	Plasma cells	EXOSC5
1.39079e-59	0.394598	0.781	0.72	2.78159e-56	Plasma cells	AHCY
2.17784e-59	0.136007	0.766	0.68	4.35568e-56	Plasma cells	PAK1IP1
4.53378e-59	0.744209	0.646	0.565	9.06756e-56	Plasma cells	DHRS13
1.19794e-58	1.077	0.245	0.305	2.39589e-55	Plasma cells	NTRK2
3.38792e-58	0.256961	0.617	0.527	6.77584e-55	Plasma cells	MED12L
6.11762e-57	0.117979	0.914	0.867	1.22352e-53	Plasma cells	PRMT1
1.69134e-54	0.242739	0.796	0.749	3.38267e-51	Plasma cells	POLR2H
5.162e-54	0.927337	0.528	0.59	1.0324e-50	Plasma cells	ENPP1
5.59759e-51	0.135802	0.834	0.771	1.11952e-47	Plasma cells	CDK4
7.05268e-49	0.104747	0.625	0.699	1.41054e-45	Plasma cells	OTUD1
1.15713e-45	0.589587	0.58	0.498	2.31425e-42	Plasma cells	AC100835.2
2.90822e-44	0.25912	0.504	0.426	5.81645e-41	Plasma cells	TSPO2
8.33229e-44	0.864266	0.626	0.603	1.66646e-40	Plasma cells	CLGN
1.85513e-41	0.23977	0.797	0.768	3.71026e-38	Plasma cells	FAM136A
9.07455e-40	0.473052	0.241	0.233	1.81491e-36	Plasma cells	IGHV3-53
1.4128e-39	0.737459	0.612	0.594	2.82561e-36	Plasma cells	RASD1
5.21689e-37	0.282377	0.694	0.625	1.04338e-33	Plasma cells	RUVBL2
5.96282e-37	0.616057	0.559	0.494	1.19256e-33	Plasma cells	CYP46A1
1.3736e-36	0.389916	0.576	0.613	2.7472e-33	Plasma cells	PPM1N
1.57915e-35	0.378576	0.668	0.602	3.15829e-32	Plasma cells	TRAP1
1.40395e-34	0.292441	0.494	0.43	2.8079e-31	Plasma cells	DHRS9
1.25264e-31	1.27438	0.382	0.332	2.50527e-28	Plasma cells	HHIP
3.6038e-31	0.212364	0.527	0.459	7.2076e-28	Plasma cells	IFIT1B
3.1094e-30	0.479283	0.656	0.634	6.21879e-27	Plasma cells	ACSS1
1.03471e-29	0.347212	0.514	0.449	2.06942e-26	Plasma cells	LINC01133
1.14417e-29	0.80059	0.261	0.205	2.28833e-26	Plasma cells	OSTN-AS1
1.77633e-29	0.64119	0.664	0.642	3.55266e-26	Plasma cells	TMEM97
2.10798e-28	0.537924	0.618	0.554	4.21595e-25	Plasma cells	GYPA
2.48627e-28	0.553249	0.691	0.678	4.97254e-25	Plasma cells	KNSTRN
6.64846e-28	1.45233	0.395	0.344	1.32969e-24	Plasma cells	PIEZO2
9.31004e-28	0.236595	0.663	0.708	1.86201e-24	Plasma cells	NET1
3.08968e-27	0.260295	0.691	0.63	6.17937e-24	Plasma cells	CEP152
4.83016e-27	0.181783	0.566	0.594	9.66032e-24	Plasma cells	PRXL2A
2.03289e-23	0.102654	0.985	0.972	4.06577e-20	Plasma cells	HSPA8
1.73266e-22	0.108911	0.663	0.61	3.46532e-19	Plasma cells	SLC43A1
9.55586e-22	0.531471	0.718	0.71	1.91117e-18	Plasma cells	HIST1H2BN
2.38026e-20	0.418726	0.693	0.669	4.76052e-17	Plasma cells	RRP9
6.91676e-19	0.672719	0.436	0.384	1.38335e-15	Plasma cells	BCAM
1.53192e-18	0.114396	0.711	0.677	3.06383e-15	Plasma cells	RUVBL1
2.69064e-18	0.352182	0.665	0.62	5.38129e-15	Plasma cells	HSPB1
7.36289e-15	0.177912	0.704	0.672	1.47258e-11	Plasma cells	HBD
3.93584e-14	0.879993	0.518	0.535	7.87169e-11	Plasma cells	LINC00884
7.71259e-13	0.144241	0.421	0.464	1.54252e-09	Plasma cells	AC073349.1
3.56748e-11	0.602928	0.487	0.461	7.13497e-08	Plasma cells	NMNAT3
6.62058e-11	0.4478	0.629	0.639	1.32412e-07	Plasma cells	MYL4
5.67033e-10	0.322232	0.505	0.527	1.13407e-06	Plasma cells	SLC48A1
1.05485e-07	0.16177	0.521	0.488	0.000210971	Plasma cells	BOLA3-AS1
0	6.3135	0.797	0.284	0	B cells	SCN3A
0	6.19922	0.936	0.449	0	B cells	IGHD
0	3.35735	0.687	0.227	0	B cells	IGHV4-31
0	7.61051	0.991	0.535	0	B cells	MS4A1
0	3.70049	0.712	0.268	0	B cells	SCARA5
0	6.86753	0.843	0.406	0	B cells	CD22
0	6.07866	0.625	0.191	0	B cells	IGHV3-53
0	1.04886	0.63	0.213	0	B cells	NPY
0	0.317491	0.716	0.321	0	B cells	RBPMS2
0	5.76566	0.747	0.355	0	B cells	AL132996.1
0	4.30313	0.801	0.414	0	B cells	PNOC
0	6.23548	0.803	0.422	0	B cells	CD24
0	3.78203	0.658	0.279	0	B cells	IGHV3-48
0	3.63893	0.755	0.385	0	B cells	IGHV3-30
0	6.5348	0.485	0.12	0	B cells	APOD
0	6.83904	0.99	0.626	0	B cells	CD79A
0	0.972773	0.763	0.401	0	B cells	IGLV3-1
0	4.03315	0.84	0.479	0	B cells	IGLC2
0	2.43319	0.677	0.319	0	B cells	SIGLEC6
0	3.20196	0.622	0.272	0	B cells	IGHV5-51
0	6.48838	0.971	0.622	0	B cells	BANK1
0	0.399231	0.716	0.372	0	B cells	LINC01151
0	7.61928	0.931	0.588	0	B cells	FCRL1
0	6.40267	0.825	0.485	0	B cells	LINC02397
0	3.63879	0.762	0.423	0	B cells	SLC45A3
0	1.83929	0.73	0.393	0	B cells	ART4
0	0.584891	0.734	0.398	0	B cells	PPP1R2C
0	1.96947	0.708	0.376	0	B cells	IGHG2
0	0.314988	0.507	0.834	0	B cells	AC012236.1
0	2.17404	0.75	0.425	0	B cells	NECAB1
0	2.76594	0.53	0.206	0	B cells	IGHV3-49
0	6.13895	0.85	0.527	0	B cells	TNFRSF13C
0	0.913072	0.73	0.411	0	B cells	KRT18
0	1.74216	0.765	0.447	0	B cells	SOX6
0	7.20135	0.946	0.632	0	B cells	LINC00926
0	0.430454	0.725	0.416	0	B cells	IGHGP
0	0.577828	0.382	0.686	0	B cells	BTBD3
0	2.28699	0.632	0.329	0	B cells	KRT13
0	0.260753	0.52	0.22	0	B cells	RHEX
0	8.41618	0.748	0.448	0	B cells	CNTNAP2
0	3.01212	0.956	0.657	0	B cells	HLA-DQA1
0	3.39268	0.797	0.501	0	B cells	SPIB
0	5.05758	0.738	0.443	0	B cells	IGHE
0	7.93476	0.615	0.329	0	B cells	IGLC6
0	5.01417	0.974	0.689	0	B cells	RALGPS2
0	5.85967	0.871	0.596	0	B cells	BLK
0	5.72438	0.963	0.688	0	B cells	IGHM
0	2.31751	0.983	0.71	0	B cells	HLA-DPA1
0	0.505691	0.013	0.286	0	B cells	TAC3
0	1.93585	0.894	0.624	0	B cells	CALHM6
0	6.39753	0.807	0.537	0	B cells	FCER2
0	4.63672	0.887	0.618	0	B cells	AFF3
0	5.54221	0.738	0.472	0	B cells	SNX22
0	0.424088	0.686	0.421	0	B cells	HBZ
0	1.53301	0.788	0.523	0	B cells	RASSF6
0	2.09608	0.887	0.625	0	B cells	MTSS1
0	0.817083	0.605	0.866	0	B cells	TNFRSF13B
0	4.35195	0.688	0.427	0	B cells	PCDH9
0	2.64038	0.898	0.638	0	B cells	BCL11A
0	4.05626	0.532	0.273	0	B cells	CHL1
0	1.78177	0.987	0.728	0	B cells	HLA-DRB1
0	6.3593	0.882	0.623	0	B cells	PAX5
0	2.02924	0.6	0.342	0	B cells	IGHV3-7
0	2.21081	0.995	0.738	0	B cells	HLA-DRA
0	3.95963	0.697	0.44	0	B cells	MME
0	1.59509	0.702	0.445	0	B cells	SGO1
0	8.60662	0.526	0.27	0	B cells	CHRNA1
0	2.80893	0.98	0.724	0	B cells	HLA-DQB1
0	1.32359	0.57	0.315	0	B cells	IGKV4-1
0	4.63996	0.985	0.731	0	B cells	CD79B
0	3.70839	0.633	0.379	0	B cells	IGHV4-34
0	0.329224	0.282	0.534	0	B cells	SELENBP1
0	1.96951	0.916	0.664	0	B cells	HLA-DMA
0	3.39074	0.52	0.268	0	B cells	IGHV1-18
0	8.28729	0.819	0.568	0	B cells	AL139020.1
0	2.36924	0.757	0.507	0	B cells	ANK1
0	2.41316	0.788	0.539	0	B cells	SLC16A9
0	0.593416	0.462	0.219	0	B cells	ANK2
0	5.85451	0.814	0.572	0	B cells	CD72
0	3.52412	0.799	0.557	0	B cells	IGLC3
0	1.55984	0.716	0.474	0	B cells	MYO1E
0	5.38707	0.792	0.55	0	B cells	VPREB3
0	1.34489	0.253	0.488	0	B cells	IFIT1B
0	7.80496	0.603	0.37	0	B cells	IGLC7
0	1.21491	0.818	0.586	0	B cells	IRF8
0	2.62992	0.747	0.516	0	B cells	RAG1
0	2.25579	0.778	0.551	0	B cells	CD83
0	4.35837	0.598	0.373	0	B cells	TCL1B
0	2.88126	0.637	0.413	0	B cells	HLA-DQA2
0	5.91306	0.537	0.316	0	B cells	IGLC5
0	0.14075	0.322	0.542	0	B cells	FRMD4A
0	2.63886	0.991	0.773	0	B cells	HLA-DPB1
0	2.77981	0.853	0.639	0	B cells	CIITA
0	0.900244	0.557	0.345	0	B cells	IGLV3-21
0	0.76185	0.746	0.537	0	B cells	RAD51AP1
0	0.95345	0.037	0.245	0	B cells	AOX1
0	2.81184	0.284	0.491	0	B cells	IGHV3-33
0	4.59803	0.875	0.67	0	B cells	NIBAN3
0	4.04439	0.723	0.524	0	B cells	CLCN4
0	1.32273	0.806	0.609	0	B cells	GAPT
0	4.38084	0.519	0.324	0	B cells	NTNG1
0	3.08467	0.701	0.506	0	B cells	BLNK
0	3.28752	0.833	0.638	0	B cells	CDCA7L
0	2.92254	0.885	0.695	0	B cells	PDLIM1
0	2.7161	0.854	0.664	0	B cells	BIRC3
0	0.827214	0.824	0.634	0	B cells	CBLL1
0	3.65831	0.661	0.472	0	B cells	PPP1R14A
0	4.98106	0.698	0.512	0	B cells	EBF1
0	3.20904	0.805	0.621	0	B cells	TSPAN13
0	2.69432	0.474	0.29	0	B cells	IGLV2-14
0	0.622006	0.065	0.245	0	B cells	HIST1H1T
0	2.51752	0.916	0.737	0	B cells	PLPP5
0	4.53093	0.755	0.577	0	B cells	CCDC191
0	3.25429	0.749	0.571	0	B cells	COBLL1
0	4.36004	0.718	0.54	0	B cells	PKIG
0	2.19936	0.67	0.493	0	B cells	WDFY4
0	4.32584	0.848	0.671	0	B cells	P2RX5
0	2.44635	0.875	0.699	0	B cells	HLA-DMB
0	2.34548	0.719	0.543	0	B cells	TTN
0	2.8608	0.498	0.325	0	B cells	IGHV3-23
0	2.78058	0.679	0.848	0	B cells	KLHL14
0	3.51823	0.464	0.297	0	B cells	IGHV4-39
0	2.01148	0.43	0.597	0	B cells	AC092068.2
0	6.46445	0.83	0.664	0	B cells	TCL1A
0	2.08034	0.373	0.538	0	B cells	COCH
0	4.90366	0.227	0.388	0	B cells	CFAP73
0	1.82114	0.878	0.718	0	B cells	TCF4
0	2.47151	0.999	0.841	0	B cells	CD74
0	1.85727	0.693	0.536	0	B cells	CD1C
0	2.02283	0.958	0.805	0	B cells	HLA-DRB5
0	1.34347	0.698	0.546	0	B cells	YBX3
0	1.41704	0.922	0.778	0	B cells	POU2F2
0	5.08414	0.535	0.393	0	B cells	DTX1
0	1.58423	0.99	0.849	0	B cells	LTB
0	1.27049	0.685	0.549	0	B cells	TBC1D9
0	2.2619	0.649	0.514	0	B cells	TRAF4
0	4.96557	0.884	0.751	0	B cells	FCRL2
0	1.70545	0.677	0.547	0	B cells	P2RY14
0	1.83522	0.389	0.517	0	B cells	VPREB1
0	7.62938	0.451	0.324	0	B cells	LINC01857
0	1.11642	0.764	0.638	0	B cells	CCDC50
0	2.21789	0.76	0.634	0	B cells	SEL1L3
0	1.57532	0.828	0.703	0	B cells	NOC3L
0	2.31063	0.311	0.436	0	B cells	RGS16
0	2.84893	0.564	0.439	0	B cells	CLNK
0	1.1743	0.923	0.8	0	B cells	ZFP36L1
0	2.9902	0.611	0.489	0	B cells	AEBP1
0	3.9187	0.419	0.297	0	B cells	LINC01013
0	0.822976	0.817	0.697	0	B cells	LYN
0	1.76332	0.798	0.68	0	B cells	BASP1
0	3.9307	0.735	0.619	0	B cells	BCL7A
0	1.33425	0.926	0.814	0	B cells	ISG20
0	1.28292	0.489	0.597	0	B cells	WDR34
0	1.4887	0.734	0.627	0	B cells	CD69
0	2.58315	0.822	0.717	0	B cells	FCGR2B
0	1.97161	0.614	0.719	0	B cells	POU2AF1
0	0.715511	0.827	0.724	0	B cells	CCR7
0	1.50333	0.891	0.793	0	B cells	LAT2
0	2.49503	0.759	0.854	0	B cells	FCRL5
0	3.66893	0.743	0.648	0	B cells	HLA-DOB
0	1.95127	0.653	0.559	0	B cells	ZNF711
0	3.75887	0.769	0.684	0	B cells	BACH2
0	0.393926	0.573	0.654	0	B cells	ODC1
0	2.71117	0.519	0.6	0	B cells	ACSM3
0	1.02348	0.883	0.803	0	B cells	RPL22L1
0	6.74116	0.443	0.364	0	B cells	HRK
0	3.28576	0.558	0.636	0	B cells	NEIL1
0	1.78657	0.738	0.662	0	B cells	AGPAT5
0	0.911732	0.58	0.652	0	B cells	CYB5A
0	2.52041	0.798	0.726	0	B cells	RAB30
0	1.94828	0.523	0.595	0	B cells	ADD2
0	1.71517	0.62	0.688	0	B cells	LINC01480
0	1.84364	0.751	0.683	0	B cells	PHACTR1
0	4.34154	0.594	0.527	0	B cells	LINC01781
0	4.67181	0.709	0.648	0	B cells	FCRLA
0	2.38345	0.799	0.859	0	B cells	FAM30A
0	2.52493	0.785	0.728	0	B cells	ID3
0	2.09677	0.677	0.621	0	B cells	SSPN
0	2.16072	0.763	0.707	0	B cells	TPD52
0	3.42707	0.6	0.546	0	B cells	ADAM23
0	1.23013	0.784	0.734	0	B cells	PARP1
0	1.23958	0.777	0.73	0	B cells	SNHG7
0	0.618221	0.844	0.89	0	B cells	IGLC1
0	2.62098	0.584	0.627	0	B cells	RASGRP3
0	0.631496	0.838	0.795	0	B cells	MARCKS
0	2.17049	0.719	0.679	0	B cells	PMEPA1
0	1.24277	0.538	0.577	0	B cells	TP53INP1
0	2.67184	0.657	0.619	0	B cells	GNG7
0	1.47674	0.754	0.716	0	B cells	MARCKSL1
0	2.10225	0.648	0.613	0	B cells	AC007381.1
0	1.42039	0.817	0.848	0	B cells	PALM2-AKAP2
0	1.73508	0.846	0.822	0	B cells	EAF2
0	1.86803	0.626	0.649	0	B cells	CPNE5
0	2.77612	0.498	0.476	0	B cells	AIM2
0	5.09192	0.391	0.369	0	B cells	IL6
0	1.4353	0.636	0.65	0	B cells	CD82
0	2.20815	0.532	0.542	0	B cells	TLE1
0	0.506631	0.979	0.973	0	B cells	HSP90AB1
0	0.681157	0.998	0.996	0	B cells	RPS5
0	1.734	0.508	0.509	0	B cells	AC245060.5
5.58294179800609e-322	0.976445	0.659	0.463	1.11658835960122e-318	B cells	SIGLEC10
4.77761479528485e-321	0.628154	0.654	0.443	9.55522959056971e-318	B cells	NMNAT3
1.04034e-306	1.20712	0.091	0.252	2.08067e-303	B cells	TRBV3-1
5.03768e-303	0.622989	0.699	0.496	1.00754e-299	B cells	GBGT1
1.93291e-300	1.1192	0.126	0.298	3.86583e-297	B cells	IRX1
8.84597e-298	0.466021	0.346	0.545	1.76919e-294	B cells	RHAG
2.93268e-294	1.15505	0.766	0.607	5.86536e-291	B cells	HOOK1
5.00268e-293	0.614942	0.879	0.721	1.00054e-289	B cells	Z93241.1
4.27368e-288	1.02725	0.762	0.609	8.54736e-285	B cells	DAAM1
5.63648e-285	1.52759	0.681	0.486	1.1273e-281	B cells	AC100835.2
3.15697e-276	0.214786	0.74	0.55	6.31394e-273	B cells	CCN2
1.81217e-274	1.72107	0.715	0.62	3.62434e-271	B cells	SPRY1
1.38807e-268	3.23059	0.377	0.343	2.77614e-265	B cells	ARPP21
1.84368e-268	1.81804	0.641	0.479	3.68735e-265	B cells	PPP1R9A
7.15282e-262	1.01721	0.701	0.652	1.43056e-258	B cells	SCIMP
3.60561e-259	0.257271	0.569	0.717	7.21123e-256	B cells	DCTPP1
1.5658e-258	0.959228	0.402	0.577	3.1316e-255	B cells	GYPA
9.20665e-256	0.319614	0.991	0.987	1.84133e-252	B cells	EEF1B2
1.8659e-255	0.72085	0.632	0.669	3.7318e-252	B cells	PLD4
8.70406e-254	2.49675	0.48	0.333	1.74081e-250	B cells	IGHV1-2
3.29549e-253	0.880494	0.7	0.785	6.59097e-250	B cells	IGHA2
3.58652e-253	0.268881	0.997	0.996	7.17305e-250	B cells	PTMA
6.34677e-251	0.280964	0.996	0.988	1.26935e-247	B cells	RPLP0
1.06672e-247	1.37177	0.671	0.533	2.13343e-244	B cells	FAM111B
1.64393e-245	2.56884	0.488	0.369	3.28786e-242	B cells	IGHV3-15
2.5877e-244	1.28687	0.602	0.585	5.17541e-241	B cells	GPR160
4.6189e-242	1.68616	0.43	0.433	9.23781e-239	B cells	HES1
3.32011e-240	2.04452	0.597	0.415	6.64023e-237	B cells	TSPO2
7.91241e-239	3.5739	0.286	0.202	1.58248e-235	B cells	OSTN-AS1
5.97945e-238	1.21133	0.702	0.774	1.19589e-234	B cells	PARM1
3.43834e-237	1.62617	0.414	0.453	6.87668e-234	B cells	DIPK1B
8.9385e-237	0.317936	0.675	0.495	1.7877e-233	B cells	OSBP2
1.60485e-235	0.74972	0.259	0.402	3.20969e-232	B cells	CRYM
1.38616e-230	1.33212	0.523	0.524	2.77231e-227	B cells	LDLRAD4
3.91322e-229	0.466575	0.688	0.518	7.82643e-226	B cells	BAHCC1
3.40299e-220	1.33824	0.677	0.612	6.80597e-217	B cells	STRADB
2.07458e-214	0.842796	0.687	0.759	4.14916e-211	B cells	IRF4
2.7469e-214	0.408293	0.706	0.538	5.4938e-211	B cells	EPHB4
1.92787e-213	0.637231	0.419	0.259	3.85573e-210	B cells	SLCO5A1
4.8894e-213	1.27273	0.667	0.563	9.7788e-210	B cells	SLC2A1
1.47325e-212	2.56638	0.495	0.403	2.94649e-209	B cells	CBLN3
4.08734e-212	3.71935	0.359	0.239	8.17468e-209	B cells	RAG2
2.2467e-207	0.544105	0.823	0.679	4.4934e-204	B cells	FAM117A
4.47875e-207	1.23615	0.527	0.369	8.95749e-204	B cells	IGHV3-43
4.59855e-204	0.323531	0.632	0.749	9.19711e-201	B cells	SNRNP25
2.47212e-199	4.36374	0.394	0.259	4.94424e-196	B cells	IGHV1-69D
7.66295e-196	0.434396	0.479	0.579	1.53259e-192	B cells	AC103591.3
1.7554e-193	0.812981	0.693	0.693	3.5108e-190	B cells	OTUD1
2.04703e-193	0.463895	0.295	0.452	4.09405e-190	B cells	C17orf99
1.04163e-189	0.240926	0.588	0.425	2.08325e-186	B cells	GGT5
3.25533e-189	0.219293	0.315	0.179	6.51065e-186	B cells	FMO3
2.28184e-187	0.436455	0.572	0.68	4.56368e-184	B cells	KDM5B
6.23039e-184	0.318942	0.87	0.899	1.24608e-180	B cells	HMGN1
6.66763e-183	1.76389	0.367	0.26	1.33353e-179	B cells	IGLV1-51
1.8512e-181	0.189393	0.799	0.656	3.7024e-178	B cells	ARMH1
3.44524e-181	0.813057	0.538	0.578	6.89049e-178	B cells	ATF7IP2
9.21377e-181	0.603118	0.872	0.871	1.84275e-177	B cells	PRMT1
1.47221e-179	0.417369	0.279	0.432	2.94442e-176	B cells	AC103876.1
6.23955e-178	0.139397	0.753	0.605	1.24791e-174	B cells	CIP2A
1.53306e-177	0.9398	0.703	0.621	3.06611e-174	B cells	KIF20B
1.41139e-172	0.132624	0.527	0.662	2.82277e-169	B cells	SLAMF1
1.78008e-171	0.558063	0.333	0.483	3.56015e-168	B cells	ACKR1
1.24088e-167	0.173301	0.598	0.469	2.48175e-164	B cells	DUSP2
3.20954e-166	0.315908	0.9	0.89	6.41907e-163	B cells	GAS5
3.45853e-165	1.32536	0.371	0.236	6.91707e-162	B cells	PCLO
1.10221e-164	1.67193	0.617	0.478	2.20442e-161	B cells	SPTA1
2.43942e-161	1.1714	0.751	0.652	4.87884e-158	B cells	EGR3
3.43563e-161	0.600126	0.553	0.672	6.87127e-158	B cells	AHSP
9.70319e-160	1.0669	0.518	0.596	1.94064e-156	B cells	NFIX
2.53256e-159	1.95256	0.488	0.39	5.06512e-156	B cells	IGKV1-5
6.69977e-155	1.23598	0.287	0.42	1.33995e-151	B cells	ARG1
8.09423e-155	2.94614	0.508	0.404	1.61885e-151	B cells	ABCA6
8.86619e-155	1.18544	0.535	0.65	1.77324e-151	B cells	MYL4
1.17879e-153	0.191655	0.579	0.7	2.35758e-150	B cells	WDR43
2.54197e-152	0.622346	0.669	0.525	5.08394e-149	B cells	PKLR
7.2692e-151	0.80838	0.467	0.604	1.45384e-147	B cells	HBG2
1.75324e-149	1.17542	0.607	0.468	3.50647e-146	B cells	EPB42
1.18819e-148	0.676631	0.492	0.622	2.37637e-145	B cells	HBM
4.09899e-148	0.706768	0.766	0.657	8.19797e-145	B cells	MSH2
4.90984e-146	0.770812	0.706	0.662	9.81968e-143	B cells	KCNQ1OT1
1.5237e-139	0.37147	0.775	0.647	3.0474e-136	B cells	NARF
6.89393e-138	2.05163	0.543	0.412	1.37879e-134	B cells	AC073210.3
1.32477e-137	0.259666	0.894	0.815	2.64955e-134	B cells	TNF
6.44222e-137	0.149828	0.631	0.494	1.28844e-133	B cells	EDN1
3.40439e-135	0.804384	0.487	0.593	6.80878e-132	B cells	TLCD4
4.60971e-133	0.727484	0.785	0.667	9.21942e-130	B cells	KCNH2
3.70671e-132	2.66843	0.411	0.358	7.41341e-129	B cells	IGHV3-21
1.36222e-131	0.3013	0.555	0.422	2.72443e-128	B cells	KRT1
1.65997e-128	0.980714	0.637	0.708	3.31993e-125	B cells	SLC2A5
1.37926e-127	0.577999	0.339	0.467	2.75853e-124	B cells	CDH1
3.85477e-126	0.554608	0.308	0.437	7.70954e-123	B cells	COL6A6
4.02099e-125	0.284568	0.688	0.668	8.04198e-122	B cells	UGCG
4.5721e-124	0.459081	0.84	0.741	9.14419e-121	B cells	THOC3
6.15867e-124	2.4787	0.559	0.509	1.23173e-120	B cells	KANK2
2.00788e-122	0.974024	0.56	0.658	4.01576e-119	B cells	SOX4
6.16352e-122	0.74107	0.438	0.567	1.2327e-118	B cells	LINC02076
3.11758e-119	0.861586	0.636	0.636	6.23515e-116	B cells	ACSS1
3.91839e-119	1.17701	0.425	0.45	7.83678e-116	B cells	TUBB6
5.35312e-119	1.19134	0.676	0.557	1.07062e-115	B cells	SLC4A1
9.24278e-114	2.28621	0.304	0.31	1.84856e-110	B cells	EBI3
1.07051e-113	0.5045	0.526	0.639	2.14102e-110	B cells	CA1
1.21928e-113	0.18334	0.742	0.627	2.43856e-110	B cells	CEP57L1
5.22884e-112	0.636179	0.776	0.68	1.04577e-108	B cells	FBXO5
3.86478e-108	2.10351	0.469	0.524	7.72957e-105	B cells	TUBB3
4.92174e-107	1.1136	0.735	0.655	9.84348e-104	B cells	CD9
1.05511e-106	0.486492	0.516	0.595	2.11022e-103	B cells	HPS4
4.72891e-106	0.958365	0.872	0.93	9.45782e-103	B cells	HBA2
2.33029e-105	0.615373	0.67	0.552	4.66058e-102	B cells	ARHGAP22
2.34316e-105	0.408805	0.426	0.541	4.68632e-102	B cells	RIPOR3
6.02121e-105	0.793695	0.634	0.564	1.20424e-101	B cells	BHLHE41
3.12348e-104	0.52032	0.468	0.579	6.24696e-101	B cells	ALAS2
1.05629e-100	0.250237	0.973	0.972	2.11258e-97	B cells	RPL4
6.68815e-99	3.24519	0.44	0.412	1.33763e-95	B cells	VAT1L
2.2545e-97	0.25883	0.515	0.408	4.509e-94	B cells	AC239799.2
8.26189e-97	1.0278	0.23	0.33	1.65238e-93	B cells	DEPP1
6.20893e-96	0.497774	0.709	0.722	1.24179e-92	B cells	EPSTI1
2.20425e-93	0.828738	0.585	0.635	4.4085e-90	B cells	HIST1H2BF
3.12702e-93	0.199563	0.703	0.594	6.25405e-90	B cells	GTSF1
4.60236e-89	0.434609	0.739	0.635	9.20472e-86	B cells	HMBS
1.22582e-88	0.73272	0.268	0.289	2.45163e-85	B cells	IGLV2-11
1.28758e-85	0.546303	0.336	0.373	2.57517e-82	B cells	AREG
1.82915e-84	0.372488	0.938	0.924	3.65831e-81	B cells	SERBP1
3.47994e-84	0.76506	0.64	0.64	6.95989e-81	B cells	RBFA
1.20837e-83	0.754817	0.594	0.486	2.41675e-80	B cells	RBMS3
2.14077e-83	0.22154	0.652	0.73	4.28154e-80	B cells	MRPS26
9.3971e-83	0.431279	0.712	0.704	1.87942e-79	B cells	NASP
1.26556e-82	0.234897	0.695	0.594	2.53113e-79	B cells	RFC5
2.3637e-81	0.131103	0.728	0.805	4.72739e-78	B cells	CCT2
2.16149e-80	0.422517	0.72	0.686	4.32298e-77	B cells	NCR3
3.86813e-80	1.03698	0.61	0.682	7.73627e-77	B cells	HBD
1.50933e-79	0.117366	0.647	0.735	3.01866e-76	B cells	ABCE1
1.53426e-78	0.115228	0.659	0.747	3.06851e-75	B cells	MRPL1
3.81337e-78	0.693328	0.707	0.667	7.62675e-75	B cells	SLC12A6
3.95323e-78	0.50219	0.601	0.646	7.90646e-75	B cells	PHF6
1.35902e-77	0.51582	0.695	0.597	2.71804e-74	B cells	POLD2
2.2569e-77	0.936499	0.4	0.344	4.51379e-74	B cells	EIF1AY
3.59107e-76	0.5596	0.412	0.431	7.18214e-73	B cells	DNASE1L3
3.06807e-75	0.151183	0.908	0.88	6.13613e-72	B cells	PLAC8
1.7499e-74	0.373449	0.727	0.631	3.49979e-71	B cells	SORD
2.2771e-74	0.828002	0.687	0.593	4.55421e-71	B cells	KLF1
3.29573e-74	0.468738	0.65	0.551	6.59146e-71	B cells	MCM5
8.01742e-73	0.416332	0.739	0.649	1.60348e-69	B cells	BRCA2
3.28552e-72	0.842451	0.983	0.992	6.57105e-69	B cells	HBB
4.48175e-72	0.746855	0.613	0.624	8.9635e-69	B cells	MYL6B
6.64808e-72	0.365594	0.798	0.711	1.32962e-68	B cells	SAMM50
1.5484e-71	0.419858	0.782	0.697	3.09681e-68	B cells	STK25
6.44962e-71	0.188547	0.495	0.399	1.28992e-67	B cells	HIST1H2AH
8.39282e-71	0.473101	0.781	0.802	1.67856e-67	B cells	MYC
2.29952e-70	0.197825	0.488	0.581	4.59904e-67	B cells	CENPS
2.19131e-68	0.115913	0.745	0.656	4.38262e-65	B cells	FIRRE
9.08494e-66	0.602013	0.561	0.465	1.81699e-62	B cells	RFC3
1.64745e-65	0.295352	0.701	0.61	3.2949e-62	B cells	RAB6B
3.38576e-65	0.480416	0.713	0.627	6.77152e-62	B cells	ORC6
1.72361e-63	0.485367	0.629	0.636	3.44722e-60	B cells	SNHG3
7.34773e-61	2.57443	0.402	0.335	1.46955e-57	B cells	IGHV1-3
1.42188e-60	0.45295	0.768	0.69	2.84376e-57	B cells	FAM89A
6.94696e-60	0.734354	0.651	0.608	1.38939e-56	B cells	HTRA2
1.12748e-59	0.221935	0.686	0.754	2.25495e-56	B cells	MRTO4
1.39033e-59	0.523146	0.538	0.598	2.78066e-56	B cells	CENPV
3.75205e-59	0.455552	0.691	0.607	7.50411e-56	B cells	LIG1
2.94842e-58	0.636849	0.687	0.671	5.89685e-55	B cells	SLC25A37
9.43743e-58	1.00262	0.449	0.529	1.88749e-54	B cells	AKAP12
2.08598e-56	0.550527	0.676	0.594	4.17197e-53	B cells	SMIM1
1.74495e-55	0.582431	0.794	0.854	3.48991e-52	B cells	HBA1
3.25053e-55	0.56807	0.493	0.55	6.50107e-52	B cells	IKZF2
6.66461e-55	0.111064	0.708	0.771	1.33292e-51	B cells	APEX1
8.13604e-55	1.52066	0.574	0.525	1.62721e-51	B cells	GYPE
9.6922e-55	0.562218	0.706	0.643	1.93844e-51	B cells	AC253572.2
3.96154e-52	0.218663	0.7	0.621	7.92309e-49	B cells	EEF1AKNMT
1.4624e-51	0.454874	0.708	0.718	2.92479e-48	B cells	EXOSC8
2.00583e-51	0.751919	0.577	0.511	4.01165e-48	B cells	DLEU1
6.12209e-51	0.100398	0.597	0.674	1.22442e-47	B cells	BPGM
1.68358e-50	0.484631	0.524	0.46	3.36717e-47	B cells	TLR9
2.24593e-50	0.617077	0.645	0.575	4.49186e-47	B cells	CAPRIN2
1.08555e-49	0.332303	0.738	0.663	2.1711e-46	B cells	YEATS4
2.77661e-49	0.457305	0.62	0.621	5.55322e-46	B cells	CDKN1A
6.24395e-49	0.687538	0.59	0.589	1.24879e-45	B cells	TRAK2
1.92293e-48	0.926279	0.327	0.394	3.84586e-45	B cells	LINC02772
3.75204e-47	0.514468	0.659	0.582	7.50409e-44	B cells	MTHFD1
9.33773e-46	0.280206	0.785	0.72	1.86755e-42	B cells	HIST1H2BG
2.81585e-45	0.728064	0.771	0.729	5.6317e-42	B cells	CD38
3.07252e-44	0.211232	0.734	0.662	6.14504e-41	B cells	HAUS6
1.39396e-43	0.401336	0.666	0.682	2.78793e-40	B cells	PIM2
2.81324e-43	0.158626	0.488	0.523	5.62647e-40	B cells	HIST1H1E
3.86939e-42	0.37953	0.668	0.594	7.73878e-39	B cells	TFR2
1.06288e-41	0.34283	0.719	0.729	2.12576e-38	B cells	CXorf21
1.14973e-41	0.409585	0.796	0.773	2.29946e-38	B cells	PHB2
6.50372e-41	0.25189	0.81	0.816	1.30074e-37	B cells	IFI44L
1.40319e-40	0.334468	0.589	0.514	2.80637e-37	B cells	GIHCG
1.62726e-40	0.910439	0.562	0.584	3.25452e-37	B cells	IGHV6-1
3.66467e-40	0.301121	0.907	0.886	7.32933e-37	B cells	SLC25A5
8.76317e-40	0.168163	0.987	0.99	1.75263e-36	B cells	HSP90AA1
9.18555e-40	1.12336	0.648	0.609	1.83711e-36	B cells	MIR181A1HG
1.02177e-36	0.4777	0.621	0.551	2.04353e-33	B cells	LMF1
4.7981e-36	0.470137	0.425	0.493	9.5962e-33	B cells	KEL
2.98918e-34	0.344917	0.484	0.544	5.97836e-31	B cells	CCDC152
5.94366e-34	0.394209	0.738	0.69	1.18873e-30	B cells	RPA3
9.92259e-34	0.314817	0.684	0.716	1.98452e-30	B cells	BRIX1
1.92536e-33	0.455505	0.691	0.715	3.85072e-30	B cells	C9orf40
7.56894e-33	0.447215	0.722	0.665	1.51379e-29	B cells	RRP9
1.93164e-31	0.134586	0.544	0.595	3.86328e-28	B cells	PARVB
2.95546e-31	0.162351	0.658	0.599	5.91092e-28	B cells	SLC66A2
6.76828e-29	0.334627	0.635	0.573	1.35366e-25	B cells	RFESD
6.79814e-29	2.47103	0.331	0.337	1.35963e-25	B cells	HHIP
2.81662e-28	0.403281	0.635	0.653	5.63324e-25	B cells	MSI2
3.96711e-28	0.300002	0.645	0.586	7.93422e-25	B cells	PRXL2A
9.90532e-28	0.163805	0.661	0.601	1.98106e-24	B cells	APOL4
1.31604e-27	0.429732	0.627	0.598	2.63209e-24	B cells	CBX5
1.03898e-26	0.566175	0.381	0.324	2.07796e-23	B cells	TDRD1
6.87465e-26	0.23278	0.676	0.62	1.37493e-22	B cells	TP53RK
5.98861e-25	0.227976	0.682	0.628	1.19772e-21	B cells	NOLC1
3.42006e-24	0.467974	0.526	0.489	6.84012e-21	B cells	WEE1
4.46364e-24	0.704703	0.498	0.547	8.92728e-21	B cells	GYPB
5.96539e-23	0.39199	0.605	0.605	1.19308e-19	B cells	AC012368.1
7.40267e-23	0.198548	0.623	0.568	1.48053e-19	B cells	AMMECR1
2.00383e-22	0.582493	0.602	0.606	4.00766e-19	B cells	HIST2H2BF
5.546e-22	0.394662	0.654	0.609	1.1092e-18	B cells	TRIM59
1.29633e-21	0.960312	0.338	0.357	2.59265e-18	B cells	AIRE
2.01345e-21	0.167803	0.599	0.549	4.0269e-18	B cells	MIS18A
2.95585e-21	0.13244	0.757	0.778	5.9117e-18	B cells	NUCKS1
1.09058e-19	0.493891	0.612	0.612	2.18117e-16	B cells	CMSS1
2.87602e-19	1.9618	0.171	0.202	5.75203e-16	B cells	AL713998.1
3.68881e-19	0.180568	0.789	0.817	7.37761e-16	B cells	NOP56
3.61541e-18	0.594372	0.521	0.503	7.23082e-15	B cells	HIST1H2AL
4.39006e-18	0.822746	0.283	0.32	8.78011e-15	B cells	MEX3A
1.30353e-17	0.210429	0.568	0.523	2.60707e-14	B cells	FBXL22
4.30204e-16	0.410656	0.705	0.682	8.60408e-13	B cells	RFC2
6.00897e-16	0.623228	0.537	0.582	1.20179e-12	B cells	TRIM10
3.21096e-15	0.301012	0.674	0.634	6.42191e-12	B cells	PRIM1
5.77692e-15	0.236747	0.645	0.601	1.15538e-11	B cells	VRK1
4.64474e-14	0.174914	0.63	0.668	9.28947e-11	B cells	TFRC
5.33962e-14	0.239974	0.737	0.698	1.06792e-10	B cells	DKC1
5.47192e-14	0.794983	0.472	0.475	1.09438e-10	B cells	NEB
9.19709e-14	0.616296	0.596	0.637	1.83942e-10	B cells	MYB
2.58068e-13	0.888899	0.535	0.502	5.16137e-10	B cells	HBG1
1.05407e-12	0.372619	0.598	0.611	2.10814e-09	B cells	CENPH
3.41948e-12	1.28444	0.301	0.332	6.83895e-09	B cells	AC024267.1
6.91534e-12	1.11506	0.484	0.454	1.38307e-08	B cells	FHDC1
1.03776e-10	0.802067	0.48	0.452	2.07551e-07	B cells	MYH10
1.04711e-10	0.134056	0.583	0.569	2.09422e-07	B cells	CYB5D2
6.72512e-10	0.177915	0.72	0.746	1.34502e-06	B cells	FKBP4
1.80207e-09	0.107697	0.655	0.635	3.60414e-06	B cells	TMEM107
5.21994e-09	0.54025	0.292	0.297	1.04399e-05	B cells	IGHV1-24
9.40025e-09	0.404407	0.614	0.581	1.88005e-05	B cells	ENPP1
5.29403e-08	1.00527	0.436	0.406	0.000105881	B cells	LINC02029
5.58992e-08	0.147574	0.745	0.721	0.000111798	B cells	METAP2
2.69294e-07	0.271575	0.695	0.693	0.000538587	B cells	ZDHHC14
1.34513e-06	0.372986	0.498	0.497	0.00269026	B cells	HIST1H2BC
1.81956e-06	0.361494	0.525	0.55	0.00363912	B cells	A4GALT
1.45706e-05	0.228548	0.545	0.519	0.0291412	B cells	LDB1
1.79922e-05	0.293479	0.628	0.643	0.0359844	B cells	RCL1
2.87585e-05	0.125255	0.732	0.71	0.057517	B cells	QTRT1
0.000815896	0.192642	0.566	0.546	1	B cells	AL590705.1
0	1.16666	0.732	0.25	0	NK cells	CCL18
0	2.42289	0.879	0.401	0	NK cells	ESM1
0	4.55293	0.799	0.33	0	NK cells	APOC2
0	1.70243	0.74	0.291	0	NK cells	AP000345.2
0	3.24869	0.911	0.464	0	NK cells	XCL2
0	5.18321	0.892	0.449	0	NK cells	TRDC
0	3.78439	0.84	0.398	0	NK cells	COL6A6
0	4.61695	0.955	0.514	0	NK cells	IL2RB
0	3.19905	0.772	0.339	0	NK cells	HES5
0	2.15417	0.73	0.3	0	NK cells	FCGR3B
0	1.34874	0.78	0.362	0	NK cells	AC069277.1
0	3.74557	0.865	0.449	0	NK cells	PRSS23
0	5.08425	0.94	0.528	0	NK cells	KLRF1
0	2.8669	0.992	0.582	0	NK cells	CST7
0	4.26554	0.99	0.589	0	NK cells	KLRB1
0	0.399958	0.826	0.43	0	NK cells	LINC01133
0	4.59888	0.845	0.452	0	NK cells	ADAMTS1
0	1.33138	0.784	0.398	0	NK cells	HOXA10
0	3.34773	0.986	0.6	0	NK cells	KLRD1
0	2.0893	0.765	0.385	0	NK cells	CA3
0	0.561245	0.872	0.493	0	NK cells	HSD3B7
0	1.96936	0.81	0.435	0	NK cells	AQP1
0	2.69662	0.993	0.618	0	NK cells	GZMA
0	3.59201	0.948	0.589	0	NK cells	GZMB
0	2.20124	0.731	0.372	0	NK cells	SLC4A10
0	0.876419	0.832	0.487	0	NK cells	EDN1
0	0.24152	0.55	0.216	0	NK cells	TRBV3-1
0	3.16581	0.998	0.665	0	NK cells	NKG7
0	2.2575	0.722	0.391	0	NK cells	YPEL4
0	2.19205	0.808	0.48	0	NK cells	ATP8B4
0	2.88982	0.913	0.585	0	NK cells	KLRK1
0	0.734289	0.843	0.516	0	NK cells	HIST1H2AJ
0	0.310136	0.79	0.466	0	NK cells	ORC1
0	4.0723	0.976	0.652	0	NK cells	PRF1
0	4.78112	0.953	0.633	0	NK cells	CLIC3
0	0.81482	0.886	0.569	0	NK cells	SMIM10
0	2.87133	0.846	0.53	0	NK cells	IGFBP7
0	2.60774	0.85	0.534	0	NK cells	PPT2
0	4.12302	0.896	0.582	0	NK cells	LAIR2
0	3.27633	0.923	0.612	0	NK cells	FGFBP2
0	4.35082	0.812	0.501	0	NK cells	TNFRSF18
0	3.20883	0.773	0.465	0	NK cells	ST8SIA6
0	0.954296	0.757	0.451	0	NK cells	GPT
0	3.32868	0.945	0.639	0	NK cells	MATK
0	0.389163	0.739	0.444	0	NK cells	OSM
0	3.35564	0.981	0.686	0	NK cells	CD7
0	5.82466	0.784	0.491	0	NK cells	LINC00299
0	2.61474	0.821	0.532	0	NK cells	CCL4
0	1.98902	0.851	0.562	0	NK cells	TNFRSF4
0	2.78074	0.89	0.608	0	NK cells	FCGR3A
0	3.3692	0.973	0.692	0	NK cells	GNLY
0	3.57823	0.956	0.681	0	NK cells	HOPX
0	6.60479	0.725	0.452	0	NK cells	SH2D1B
0	2.63777	0.767	0.495	0	NK cells	PNMT
0	0.120465	0.779	0.509	0	NK cells	TMCC2
0	3.71785	0.878	0.611	0	NK cells	CD160
0	2.9376	0.979	0.714	0	NK cells	GZMM
0	4.79581	0.882	0.621	0	NK cells	SPON2
0	1.89712	0.957	0.704	0	NK cells	ARL4C
0	2.03008	0.962	0.712	0	NK cells	CCL5
0	5.26579	0.513	0.267	0	NK cells	KIR2DL4
0	0.143407	0.025	0.27	0	NK cells	AC100834.2
0	0.852822	0.989	0.745	0	NK cells	TYROBP
0	1.19202	0.868	0.626	0	NK cells	DHRS11
0	2.6101	0.694	0.452	0	NK cells	PTGDS
0	2.8329	0.699	0.463	0	NK cells	TIGIT
0	2.88398	0.888	0.654	0	NK cells	ADGRG1
0	1.88892	0.817	0.583	0	NK cells	DDIT4
0	3.77627	0.757	0.526	0	NK cells	RAMP1
0	1.47483	0.796	0.568	0	NK cells	CAPRIN2
0	2.14167	0.866	0.638	0	NK cells	ABI3
0	3.19831	0.59	0.363	0	NK cells	TRGC1
0	1.64496	0.989	0.766	0	NK cells	FCER1G
0	2.2108	0.569	0.346	0	NK cells	RBPMS2
0	0.815121	0.8	0.578	0	NK cells	GZMH
0	3.4669	0.994	0.772	0	NK cells	CD247
0	3.884	0.573	0.353	0	NK cells	KLRC3
0	0.408153	0.407	0.625	0	NK cells	PIF1
0	1.57269	0.943	0.728	0	NK cells	PLEK
0	2.35488	0.728	0.514	0	NK cells	CCL3
0	3.70389	0.793	0.58	0	NK cells	ZBTB16
0	3.0719	0.889	0.676	0	NK cells	NCR3
0	3.10436	0.991	0.783	0	NK cells	CTSW
0	0.731266	0.365	0.568	0	NK cells	SYNGR1
0	3.39588	0.636	0.436	0	NK cells	SPRY2
0	2.10378	0.841	0.643	0	NK cells	RHOC
0	3.48756	0.637	0.442	0	NK cells	XCL1
0	1.78835	0.791	0.597	0	NK cells	ITGAX
0	2.45896	0.919	0.74	0	NK cells	CMC1
0	1.42171	0.808	0.636	0	NK cells	ADA
0	1.50417	0.888	0.718	0	NK cells	CCND2
0	1.52613	0.876	0.708	0	NK cells	C12orf75
0	3.03735	0.759	0.593	0	NK cells	ELOVL6
0	2.34295	0.697	0.535	0	NK cells	IKZF2
0	2.76707	0.861	0.701	0	NK cells	CX3CR1
0	3.35339	0.51	0.35	0	NK cells	KLRC2
0	2.04348	0.925	0.766	0	NK cells	PLAAT3
0	2.26858	0.634	0.493	0	NK cells	IFNG
0	3.56219	0.626	0.487	0	NK cells	PPP1R9A
0	2.27664	0.654	0.522	0	NK cells	PHLDB2
0	3.14968	0.78	0.653	0	NK cells	MLC1
0	4.15088	0.527	0.4	0	NK cells	S100B
0	5.71493	0.539	0.414	0	NK cells	KLRC1
0	1.2578	0.612	0.727	0	NK cells	DAB2
0	1.74444	0.837	0.726	0	NK cells	CD38
0	0.542255	0.987	0.879	0	NK cells	SRGN
0	1.4288	0.766	0.663	0	NK cells	ACAA2
0	4.30688	0.783	0.684	0	NK cells	AKR1C3
0	2.57073	0.513	0.418	0	NK cells	CCL4L2
0	1.62056	0.969	0.877	0	NK cells	PLAC8
0	1.38797	0.538	0.453	0	NK cells	RAB27B
[truncated: 6,040 more rows]
